# Supplementary material for: Comparative paleovirological analysis of crustaceans identifies multiple widespread viral groups
Source: Mob DNA. 2015 Sep 16;6:16. doi: 10.1186/s13100-015-0047-3 (PMC4573495; doi:10.1186/s13100-015-0047-3)
Supplement: Additional file 2: Dataset S1. — Nucleotide sequence of all endogenous viral elements identified in this study. (TXT 201 kb) [file 13100_2015_47_MOESM2_ESM.txt]

>A_nasatum_Totiviridae_17
GAGTGGGAACCGGACATAACCTATGTTAGAGGCGACGACTCCCTCACTATAGCTATCACCTATCTACGCTGCTTGTGCCAGCGAATCTCCTATCAAATGCTGGGGGCCGAAGGCAACGACAAAAAGTTCGGTATATACCGCGGAAGATCCGAGTTTCTCCGCCTCGAATGTGAGGACGGAAAATACTACGGTTATGCCTGTCGTTCAATACCAAACATCCTCCAACGCAAGCCATGGAATGCGCTGCCTTGGACTGATGAGGGTTCGATGACGGGCGTGGTCGCTGCCATTGGTACCCTAATTCGGCGTGCTCCTCTGAGCACTGAAATACTTT
>A_nasatum_Totiviridae_18
ATTGCCGTAGCAAGTCCCGTGGAACATTATTTGATGTATTCATGGCTCTTGAGTAAAACAGGATCATATTACACGGCCAGACCGAGCAACAATTTGGAGGAGACTCCTTTACAGGAGGGGCTAAGAATGTGGAGTTTAGCCAAGGATATAGAGCGGGGCTTTTATTCTTTGCCTTTCGACTACGCCAAATTTGATCATCAACCAACAAAACGCGAGAGAGCCAGCATTGACAACAAACTCTATACACTTGCCCTCCAACAGGTACCTGGCTCTCGAAAGTCGGAAGGACAACGCATAAGCGAGATATTGCGATGTAGTCACGACCTGGCCAATATTTCTACACCTAGTGTAAGGCCCGGGGGGGG
>A_nasatum_Totiviridae_19
AGAACCCCAATTATGCCTAAAAACACTTGGCGAACTATCTTTTACGAAAACAACGTTATTTATGGAGCCTTGCAACCTTCAGTTCCGGGTTTTGATCCAGTCGAGCAAACTCGGAAACTCAGCCACGGGGGCAGCAGCCCTCATGGCCTGACTGACACAGCGGGTTCTGTCTCCGCCCATGATCAGAAGAAGATTATCTCTAACATCCAGGCCAAGCGCTTTGAGTCTAATAATATCCAACCGACCAAGTATATTGGTGAATCTTTCTTGGACTTTATTCGTGCAGGGCGATGGGAGCGCGCAGGCTCAAGCAGTATTGGGAAGGTCGAGATAGCCTTCACCATTAACGACAAACAGGCGCGCCGCCGGTTTAAAAGCCGCAAAAACTTTCTCCTTGATCTTTTCACGGCCGAGACACTCTATTCTCGGTGTTTGGCATTGACCGAACAGGCTAACACCGCTCTCATCAAGAGCGAGTTGGGCAAGATCCGCATCGCAGTGGCGAGCCATGTCGAACATTATCTAATGTATTCCTGGCTCCTGAGTAAGACAGGCTCCTTCTACACTGCGCGCGCGGGTAACACTCTCGAAGAAACTCCTGTTCAGGAGGGGGCACGCATGTGGCGTGTGGCCTGTATGTTGCGGCGTGGGTTGTATGCTCTGCCTTTTGATTATGCGAAATTCGATCACCAGCCCACTAGTGACGAAATCCGGGCCATCGACAACAATCTCTATCATTTGGCCGGCCAGGTTGTTCAGGACGACTTACGTCCTGAAGTCAATTCTATTGTCTCTATTCTTCAGAGAGTACACGACCATGCCACCATAGCAGCTCCTGCTGCGTGGCCGGGAGGCGGCGGCGTGTACCCGGTTCGTGGAGGGCTCATGAGCGGGCTGCGTGGCACCTCATACGTCGGAACCGATTACAATGAGTCCATGAGTCGCGAGGCTTTGTCTTTGACTCAACGTGTAACCC
>A_nasatum_Totiviridae_20
TTAAGAGTGAGCTAGGCAAAATTCGCATTGCGGTGGCCAGCCCCGTCGAGCACTACCTCATGTACTCTTGGCTTTTAAGCAAAACGGGGTCTTTCTACACCGCACGTGCTGGCAATACGCTCGAGGAGACTCCAGTTCAGGAGGGCACTCGTATGTGGCGTATTGCATGCATGCTTCAGCGTGGGCTTTACGCATTACCTTTCGACTA
>A_nasatum_Totiviridae_21
CGTGCAGACGTGCTAGTAGAAGGCTTCCTGAAACGGGACATCCAAGCGGTAGCAGGATTCGCTCACGCTTGTCACGTGCAAAATGATTTATTAGTCTACAAGTTATCTATGTATGGCGGAATTCTGCTGTTAAAGCGAACAGATGCATCCAGACACAGCCCTCTGGAAGGACAAAGCACCCCAATTCAACCGTGTGCTACTATTCATCAAGATCAGGACCAAGCAAGAAGAGTGGTTATTAATCAATCTCCTATTATCACGGAAAGGTGTGGCGGGGATAATCCCAGCTTCCCTTGGCACGGGAGAGGGGGAAACACCACTAAAGGAACTATTAGGTTCCACACCTCCTTGTCATCCATTCCAAAGGATGTACAGAATTTGTTGATTGTGCCTAGCAATATAGTAAACTACGCAAATTCCCAAGAACTACTGGCTTTGTACATAGCGCTGTTCGCCCCATGGCCATTATTCAATGTTGGAATGTGGTTAAATGCGGAAGACATCGTGGGAGCAGTTCCGGGGGCTGGGCCCTATAGAGAGTACTTCTGTTGGAATGGAAGCCTCGTGTCTTTACCCGGCGCAACTGAGCTTAACGTTCTCCTTCCCCGAAAGAATGCAGGGAATATTTTTGACGAGACACAGCTGCGGTCTACTCTTTCTATGATACCGAGGTGTAGCCCTGTGCCCACA
>A_nasatum_Totiviridae_22
GGTCTGAGTTTCTGCGGCTTGAGTGCGAAGGTGGGAAGTATTATGGCTATGCTTGCCGTTCTATACCTAACATTCTTCAGCGTAAGCCGTGGAACGCGTTGCCCTGGACGGACGAGGGTTCAATGACGGGCGTTGTCTCGGCTATTGGGACGCTCGTTCGCCGTGCTCCATTGAGCGCCGATATACTGTCTGATCTACGTTTTCATCTTGTCTCCCGTCATTGTGAAAATACGGGAGTAAGTTTCCTTATGGCCCAGACTCCCTGCTCGCTCGGTGGTCTGGGTCTTATTCCT
>A_nasatum_Totiviridae_23
CCACGTACCAAGGCCGATCTTAGTGTCCGTAATATCCGTAACATGGACATCATTCTTTTCTGTGACTTGCATTTTAACTGGGAAGTCTACCCAGGTAATAAAATCCTTTCTGTTGTTAAACTCCTTGACTATATCTTCGCTGGCAACTTTTTGCTAGCATGTGTCATTTTTAAGCCATACCGCTGGTTTGAGTTTTGGGACTCATGCGGTATTTGGGCCGGTACTCCTGCACAGATTCGCGATAACCTTAAGGTTGCTGGCGATATTGTGAAAAAGGAGTGCCGTGGCGCCAAGAATTCGTGGCGAACTATTTTCTATGAAAATAATGTAATATATGGCGCTTTACAGCCTCCTGTTCCAGGATTCGACCCGGTCGAACAGACTCGTGAACTCAGCCGTGGTGGCAGCGATTCGCATGGATTAACCGACCTTGCAGGTTCTGTCTCTGCAGAGGATCAGGAGCGGATTACTGCCAACATACGGGCAAAACGTTTTGAGTCAAACAACATCCGGGCCAATAAATACATTGACGAGTCATTCTTGACCTTCATTCGCGCAGGCCGTTGGGAGCGTGCTGGGTCTAGCAGCATCGGGAAGGTTGAGATAACCTTTACGACCGACGGTAAGCGGACACGCCGGCGTTTCAAGAGCCGGAAAAATTTTCTGCTTGATTTATACACGGC
>A_nasatum_Totiviridae_24
GAATTCCTGCGCTTAGAATGTGAAAATGGAAAGTACTATTTCTATGCCTGCCGTTCGATACCCAACATCATGCAGCGTAAGCCGTGGAATGCTCTTCCCTGGACTGATGAGGGCACCATGGCCGGAGTTGTGTCTGCTATCGGAACACTATTGAGGCGGGCTC
>A_nasatum_Bunyaviridae_1
GCATCATTAATCTCATTATTTACATTAGAGCCACTACCATCCTTTGAGGCAGTCTTAGATACATGTTACTCTGGATATTTTAAGAATAAAAATCAGAAATCTGAAGATAACCAGTCTATGAACTTAGTAAAAAAGATCATGCAGTGTGAAGATAACTTGCAGTTCATTGACTTTGATAGGATAGCTTATAATGAAGGAGTGGA
>A_nasatum_Bunyaviridae_2
ACTCCTCTTACACAGTCAATCTACGAGTTCAATTCTGATTTCCCCAAGTCGACCTGTTAGTATTCGGTGGGTGGCTGCAGCTTTGGTAGTTCATGAAACAGAATCACTCATAGAAAGACGAGAACACTTTTGTAATCTTTGAAACCAAATAATTGAGGGTGGTGTACCTATGTTACAAATGAAGTAAGCCCTTGTGGAATCTGTCGTAGTAGTCTGGGACAGCAGCGTTTACCTGCTCAGGCCATTGATCTCCCAAACTGCGCTGC
>A_nasatum_Bunyaviridae_3
TAATACCTGATGATCTACTAAACATAATGTTAAATAATGCTGATGTGATGATGTCAGATCCTATACATATGAGTATATTAAATGTGTTTCATGGTAAGGAAAAAGCTCCATGGTTAGAACCAAATACTAGATGGATGGAAATATCAGGGGGGATGATGCAGGGCATTTTACACTACTGTTTATCCATTTTTCATTGTACATTACAGATTTCAATGGAGAATATTGCCATTTACTCTTTCTCAAAAGAAACCACTTAATTTGATATATTCCCATCAGACGTCATCAGATGACTCTGGAGTCATTGCTACACTAGTAGGTAATGTAGCTCCTAAAGATCAGAAGGCTCTAGATACAGTCTTGATGACAAAATGGTTTTTGAGTGAGCTAATGGCAATATATTCTTCAATTGAAAAA
>A_nasatum_Bunyaviridae_4
ATTCAGGAATCAATAGCTCACGAGTTTTATTCACGTTTAGCCTCCACCACCCTTGATTCAACAGATACATTAAAAGCTACTTGCATTGCTGATCCTTTAGACAACCTTCCTGGTAAAGATAGGCAAGAGAACATGATAAGAGCAAAAGGTCTAAAGTCATTACAGAAATCCTGAACTGGATAAAAGATGGCAAGTTAACAACAGTTTGTCCTTTTGAAAAGCTAGATGACAAAAATAGAATTTTGTGAGCATCAAGGAGGGTTAGTCATTGATTTATTTAGAAAGGCACAGCACGCAGGTATCAGAGAAATATATGTGCTGAATTTGCCATCAAGAATAGTACAATATAGTATAGAATTATTAGCCAGAGTAATATGTGACAAGATTTCCACAAAAGCTATGACACACCCAAAAGCTAAACCACACCTTTCCACCAATCATGCTAGATTAACTGTAGACACTAGAAACAAAAATGCGTCAAAAGATGTATACACTAGGAAATTAAATG
>A_nasatum_Bunyaviridae_5
ATTCAGGAATCAATAGCTCACGAGTTTTATTCACGTTTAGCCTCCACCACCCTTGATTCAATAGCTACATTAAAAGCTACTTGCATTGCTGATCCTTTAGACAACCTTCCTAGTAAAGATAGGCAAAAGAACATGATAAAGAGCAAAAGGTCTAAAGTCATTACAGAAATCCTGAACTGGATAAAAGATGGCAAGTTAACAACAATTGTCCTTTTGAAAAGCTAGATGACATAATAGAATTTTGTGAGCATCAAGGAGGGTTAGTCATTGATTTATTTAGAAAGGCAAAGCACGCAGCTATCAGAGAAATATATGTACTGAATTTGCCATCAAGAATAGTACAATATAGTTTAGAATTATTAGCCAGAGTAATATGTGACAAGATTTCCACAGAAGCTATGACACACCCAAAAGCTAAACCACACCTTTCCACCAAACATGCTAGATTAACTGTAGACACTAGAAACAAAAGTGAGTCAAAAGATGTATACACTAGGAAATTAAATGACGACGCTAGGAAATGGAGCCAAACACACCGCATCAGCAAATTTTTCATTATGTTATGTAAAATTGTTCCTAAAGAATTACATAACTATATAGGTCGTGTTTTAAACTTATGGATAAAAGGTAAAATATTAATACCTGATGATCTACTAAACATAATGTTAAATAATGCTGATGTGATGATGTCAGATCC
>A_nasatum_Bunyaviridae_6
TGATTTATTAAATATAATAATAAATAATACTGATGTGATGATGTCAGACCCTATACACGTGAGAATTTTAAATGTTTTTAATGGTAAAGATACAGCACCATGGTTGAAGGCTGGTCAAAGGTGGATGGAGATATCTGGAGGAATGATGCAAGGTATCTTGCATTATTGCTCCTCAATCTTCCATTGTTCTCTACAAATCTCAATTGAAAATTTTGCCATTTATTCATTTTCAAAGGAAACATCATTAACTTTAGTTTATTCACATCAAACATTGTCTGATGATTCAGGTGTCATTGCTACGTAAGTTGGCAATGTTTCTAGTAAAAATCAAAAGGCATTAGACATTGTTTTGCTAACTAAATGGTTCCTTAGTGAATTGATGGCAATCTATCCTTCAATAGAGAAATCTACACCTTTTGACCCAGTCAATATATGAGTTTAACAGTGATTTCTATACAAAAACCTCCAGAAATCGACTTCTGATCAGATGGGTTGCTGCTGCTCTTGTAGCACCTGAAGCTGAATCTTTGATAGTGAGGCAAGATCATTTTTGCAACTTACGAAATCAGATCGTTGAAGGAGCACCAATAATATAGGTCAGATGTAAAGAAATATCTCAATGTATCCTACATTACAAGCTCTTTGGCATGGACATAAACCCAACATTAAGTTCTATGAAGACAAAATACGGAAATACCCAGATCCTCATTATGGATTCTTTATGTTCGATCCAGTCATGTATAGTGGTTGTATCTCGAATGATTATAATTTGTGGAGTATAATAGCTAGCACTTTGTTAGATGTTGACT
>A_nasatum_Bunyaviridae_7
TAATACCTGATGATCTACTAAACATAATGTTAAATAATGCTGATGTGATGATGTCAGATCCAATACATATGAGGATATTAAATGTGTTTCATGGTAAGGAAAAAGCTCCATACTTAGAACCAAATACTAGATGGATGGAAATATCAGGGGGGATGATGCAGGGCATTTTACACTACTGTTCATCCATTTTTCATTGTACATTACAGATTTCAATGGAGAATTTTGCCATTTACTCTTTCTCAAAAGAAACATCACTTAATTTGATATATTCCCATCAGACGTCATCAGATGACTCTGGAGTCATTGCTACACTAGTAGGTAATGTAACTCCTAGAGATCAGAAGGCTCTAGATNNNNNNNNNNNNNNNNNNNNNNNAATGGCAATATATTCTTCAATTGAAAAATCCACTCCACTAACACAATCAATTTATGAATTTAATAGCGACTTTTACACAAGAACATCTAGAAATAGGTCAGTGATAAGATGGGTAGCAGCAGCATTAGTGGTGCCAGAGGCGGAATCCTTGATTGAGAGACAAGAACACTTTTGCAATTTGAGAAATCAAATTGTTGAAGGTGGAGCACCACCAATGCTTCTCAGATGTATAGAAATATCTCAGTGCATCCTACATTATAAATTGTTGGGTATGGATGTGAATCCAACATTTAAATTCTATGAAGAACAGATTAGGAAATAGCCTGACCCACACTATGGCTTTTTCATGTTTGATCCTATAATGTTGAGTGGCTGTGTGTCCAATGACTACAACATGTGGTCTATTATAGCTAGCTCATCATTAGGGGTTGATTACATGAAAGATATACAA
>A_nasatum_Bunyaviridae_8
TCATCAAATCATGCTAGACAAGTAATTGAGTCAAGGAGAAAATGTGACCACAAGGGTGAATTCACAAGAAAGCTCAACGATGATGCGAGAAAGTGGAGTCAAATCCATCATCTTAGCAAGTGCTCTTTGATGTTATGCAGGTTGGTTCCTACTGAGTTACATAAGTACATTGGTATAGTTCTCAACTTATGGATTTAGAGGAAAATTCTAATCCCAGATGATCTCTTGAATGACCAATAATAACAATGCAGAATTTTCAGATCCCATTCATGAAAGGATCATGAATGTTTTTAGTGGCAAAGACCAAGCACCTTTTTTGGTCAAGATAATCGATGAATGGATGGAGATGTCAGGTGGCATGAAGTAGGGGATTCTTCACTATACATCCTCAAGNNNNNNNNNNNNNNNNNNNNNNNNNNNNNNNNNNNNNNNNNNNNNNNNNNNNNNNNNNNNNNNNNNNNTAGTTTATTCACATCAAACATTTTCAAATGATTTGTGTTGTTGTTTGCAACCATATTACATAAAGAAGTCAGAAGGCTTTGAAAACTGTTCTAGTTAAGAGAACGGATGTCAATACATCCATCAGATAAAAAATCTACTCCTCTTACACA
>A_nasatum_Bunyaviridae_9
TCATCAAATCATGCTAGACAAGTAATTGAGTCAAGGAGAAAATGTGACCACAAGGGTGAATACACAAGGAAGCTCAACGATGATGCGAGAAAGTGGAGTCAAACCCATCATCTTAGCAAGTGCTCTTTGATGTTATGCAGGTTGGTTCCTATTGAGTTACATAAGTACATTGGTATAGTTCTCAACTTATGGATTAAGAGGAAAATTCTAATCCCAGATGATCTCTTGAATGACTAATAATAATGCAGAATTTTCAGATCCCATTCATGAAAGGATCATGAATGTTTTTAGTGGCAAAGACCAAGCACCTTTTTTGGTCAAGAGTAATCGATGAATGGATGGAGATGTCAGGTGGCATGAAGTAGGGAATTTCTTCACTATACATCCTCAATNNNNNNNNNNNNNNNNNNNNNNNNNNNNNNNNNNNNNNNNNNNNNNNNNNNNNNNNNNTAGTTTATTCACATCAAACATTTTCAAATGATTTGTGTTGTTGTTTGCAACCATATTACATCAAGAAGTCAGAAGGCTTTGGAAACTGTTGCTCTAGTTAAGAGAACGGATGTCAATACATCCATCAGATAAAAAATCTACTCCTCTTACACA
>A_nasatum_Bunyaviridae_10
GCATCATTAATCTCATTATTTACATTAGAGCCACTACCATCCTTTGAGGCAGTCTTAGATATATGTTACTATGGATATTTTAAGAATAAAAATCAGAAATCTGAAGATAACCAGTCTATGAACTTAGTAAAAAAGATCATGTAGTGTGAAGATAACTTGCAGTTCATTGACTTTGATAGGATAGCTTATAATGAAGGAGTGGANNNNNNNNNNNNNNNNNGCTTAAACAGCATGAATACAACTGCGAGCTTGTAAAATATACAACTGATCAACTAGTTAAACACTTAAAATCAATTCATGGACCTGTCATTCAGGAATCAATAGCTCACGAGTTTTATTCACGTTTAGCCTCCACCACCCTTGATTCAA
>A_nasatum_Bunyaviridae_11
ATTAGGGAATTACATGTTATGAAATTAGTCTAGTACAGTATAAAGCTATTGTCACGTGTCATATATGATAAGATTCCTTCTGAAGCAATGACAAATCCCAAAGCNNNNNNNNNNNNNNNNNNNNNNNNNNNNNNNNNNNNATGCAAAACAGGTTATAGATGTTAGGAAAAAATGTGATTCAAATGGTGTGTACACTCGAAAAATGAATGATGATGCTAAGAAGTGGAGTCAGACACACCACGTCAGCAAGTTCTTCATCATGCTTTCGTAGACAAGCTCCAGAA
>A_nasatum_Bunyaviridae_12
CTTCAACATAGTAGGACAAAGAGTTGGCAGTATCTATTAAACAGAATTCTTGTAAGAATCAGTTTATACTCAAACAGGTACCTGGTTTCAAGTGTTTTGTTAGTTAATACTATTAATAACAGGTCACATGTGTTTTACACTTTACTTTTTGACTNNNNNNNNNNNNNTAGATAATATTATCTAAAGAAAGATTGTTACAGGACTAGGCTTCTTATTTTCTCGTTCGCACTCAATCCAAAGTGATAAGTAACAAAATCTAATTACTTTACCATTAATTTTCATAAATTCATTTTTCTTGTTTTCGCAACACTGTATTGGACAATCAACAACCAAGCATTGTTTGTATTTGTCCATAGAAGACAAGGCTAAGACAGAGGAGGCTGTCACCTTAGCAGGATATGCATACATGGAACAGTTTGTTGCTGCACCCAATTTCAGATGGCAGGGAAAATTACATAGGATA
>A_nasatum_Bunyaviridae_13
TGTACAGCTCAACATGCAGGGATAAGGGATATATATGTATTAAACTTGCCATCTAGACTTGTTCAATATAGCATAGAACTGCTTTCAAGCATCATCTGTGAGAAAATTCAGAACGAAGCGATGACTCACCCAAAGGCTAAACCTCACTTGTCATCAAATCATGCTAGACAAGTAATTGAGTCAAGGAGAAAATGTGACCACAAGGGTGAAT
>A_nasatum_Bunyaviridae_14
TCTGCCACTGAACTATCTAAAGCATTTGCTGAAGGTGTTACTCTTATGGATGTGGATACTATTTCAACTGATACATTCCTCTTACATTGGATTAAAGATGTAGAATATCAAGGCTTTGATCCTCGTAAAATAAATTTAATAGTAACAAAGAGAATAACAGCTTTTGCATTTCCTAATAAAGGTGAAGATATAGGAGCATTGATATCTTTGTTTTGTGAAAGAGGAAACAAAATTGATAAAATCCTTAAGACGGTAACCCAGACTGCTGCTGATAAAATAAACAAACTAAAACAGATTTATTCTATTGTAGAATCTGGTAAGGGTAGCTCTGAGACCATAACTTTGGCAAGAGTTGCACTGTCCTTCCCCTGGTATAAATGTGAATATATGTCCATATGTAATAACCATCCTGTTTCCCCTGATGAGATGGATGCCCTATCTGGAGCCACT
>D_pulex_Bunyaviridae_1
CAGGAGATGGGCTGTGCTACCTGGGATAAAGTTATGTTTGGAAGTCTTGTCGTCAGTCTCACAAGCATGTGTCAAATTGGGAAAGCTCTACTTAATTATACCCTGATTGGTTCAACAGTTACTCCTTTTATTCACATTCTGATGGATGCAGTGAAGAAAGTTCCCGATCCAGGCAATGGGCTCTCTCTGATGGATTTTCAATTTTTTTATGGTTTATGCGGATTAAAGTAAAATCTTTGGCAAGCTGTTAAAACTAATGCTCTAGTTCACACTTCTTTCATAGTAGAATAGTTCAACCCGGCAAATGAAAAGATGACAACCTGGTCTCACCCAACGCGA
>D_pulex_Bunyaviridae_2
TTAAGCGACGATAAAATGAACAAAATTCTCAGCCAAATGGACCTCACCGTCCTCACCGCCCCTCCTAGCATGCTTAGCGCCTCAACTATCAACAAAATGATTCAAAATCTTTTAGATGTGATTAGAAGAAGATTGCAAGCCTGGTTTGCAAACAGATAATTGAACTCAATGCATAAATTTGTTGCTCAAGGATGTTTCAGCCTACAGACAAAAAAGAATCAAATAATCTGGCCTACCATATTCAACCCTTTCACAGGACAAACCCTTGACAATCCTTTTCAACTAATATCTCCCTTTTATTTTGTTTACTTAATTAATAAAAATGAATCTCTTGAGAATGGAACTGCTGCTCTGTATGAAAAGAAAATTGGAATGGAAGAAAAATGACCATCAGAAATAATTATCTTGTCAAATTTGAAGATCCTCATTTATCTATAATCCGAACACATGATTTTTATTTATCCTGGATCAAGTAATTAGTTGGTCTGAAACAGATGCATGGTGCATCCTTCATGATAGAAATGGAAGATTCTATTCTACACAGTCTTGGAAGTTCTAAACTTGAAGAACGCAAAGCCAGCAGTGCGTTCAAAGAAGAATGGTACTTTGAAGGTGGAAATAAATACTCAAGAAACAGAGTCATTGAGGCTGTTATTAAGAGGAGAAATTAACGCATCTTCTGACACTGAAATAAGTTTACTAAAACAATTCTTGATAGAAGTTGAGAGTCGAGGAGTAATGCATGTGTGAATAGTAAAGAATCCATAGTTTCGGAAAAGACGTTGGAAGAAGTGACCTTTTTCCAAATGCTTGTTCAGTTGAGGCAACTCTTTATCGACATTTGTCTATATCGCAACCCAACCAACGCTCTGCAACTCTTTTTTTAGATGGCGTTACTGATCATTGCAGTGCTGCTCGTCCGGTCGGAGGTGCAAGTGGCCGTCATTAATTTGATTGTTTTGACGTCTTGGAAGTTGGATCATTCAAAAGTCAGTCATCGTCTTGGAAGTCTTAATGTAAAATTCAGTGATTTTCTTTGAAGTTTTGTCAAGGAGGTCAAGTTATGTTTTTGAAGTTTTGAAAGACTGTTAATGCAAAATTCAGTCATCGCCTTGGAAGTTTTGTCAAGGATGCCAAGTTATGTTTATGAAGTCTTGCGTCTTGGAAATCTTGTTGTCTAGGAAGACTTTAAATGCAAAATTCATCATCATCGTCTTGGAAATGTGTCAAGAATGTAAAGTTATGTTTGGAAGTCTTGTCGTCAGCCTCACAAGCATGTGTAAAATTGAGAAAGCTCTACTTAATAATACCCTGATTGGTTCAACAGTTACTCCTTTTATTCACATGCTGATGGATGCAGTGAAGAAAGTTCCCAATCCAGGCAATGGGCTCTCCCTGATGGATTTAAAATTTTTTTATGGTTTATGCGGATTAAAGTACAATCTTTGGCAAGCTGTTAAAACTAATGCTCTAGTTCACACTTCTTTCATAGTAGAA
>D_pulex_Bunyaviridae_3
ACCCTGGAATCCAGTCCTTTCATATATCATTATCAACTGCATGATTTTGTTTCTAACCTTAAAGGTAAAAAAATAGTAGTCCGAATTTCTGGAGCTCTAATTGCAATAGCAGCTGGTTATAGTAACGTAATGTCTGCTGTACAACAAGACTTCCATCCTGGCTTCCAATTCAAGAAAGTCCGCGTTTCTGAGATGATAGATTTTTCCAATCATATACAACTGTTGAAGCACTCTTTCTTCTTGACAAGACAATGCTCCCTTCGAAAGGATGTTTGCTCTGAGCTACTGAATATGATGATCAAGATACCCCAAGTTACCAATCATATTGTATACAGTTTGTAAAAAGTAAAAACAACA
>D_pulex_Bunyaviridae_4
CAACAAATGTATGGTCTTTCGTACATGAGGCAGATTGAAGAATCAATTCTTAACCTAATAGGTGAAAACACCATTATTGAAGATCTAGGGACACTTAAGGCAAGCAGCTCCTTTAATGAAGAGTGGTATGAATATGAGAAGGGAAGATTGTAAACTGGAAATAGAGCTAGGGAGGCTGTTATACCTAAGGTTATCTCTAAAGAATCCACTCTTAGCATTCATCTAGTTAAAGAAGCTTTAACCAAAGTGGAATCGCAAGGTGCCATGCATGTCTGTCTCTTCAAAAAATCTCAACATGGTTGCCTCAGGGAGATCTATGTGCTGGCATGGACGAGAGGATAATTCAACAGTTGTTAAAGAAAATAGCAAGAGCCATCTGTAAAATGTTTCCATGCGAGACA
>D_pulex_Bunyaviridae_5
AAAATTGAGAAAAAAATTCCTTACTCCATCAGGAACACCCTGGAATCCAGTCCTTTCATACATCATTGTCAACTGCATTATTTTGTTTCTAACCTTAAAGTTAAAAAAAGAGTAGTCCGAATTTCTGGAGCTCTAATTGCAATAGCAGCTGGTTATAGTAACGTCATGTCTGCTGTACAACAAGACTTCTATCCTGGCTTCCAATTCAAGAAAGTCCACATTTCTGAGACGATAGATTTTTCCAATCATGTGCAACTGTGTTGACTGTTCTTCTTGACTAGACAATGCTGGTGGTGGTAGTTTTCCACGCCATCTAGCGCTGAT
>D_pulex_Bunyaviridae_6
AAAATTGAGAAAAAAATTCCTTACTCCATCAGGAACACCCTGGAATCCAGTCCTTTCATACATCATTGTCAACTGCATTATTTTGTTTCTAACCTTAAAGTTAAAAAAAGAGTAGTCCGAATTTCTGGAGCTCTAATTGCAATAGCAGCTGGTTATAGTAACGTCATGTCTGCTGTACAACAAGACTTCTATCCTGGCTTCCAATTCAAGAAAGTCCACATTTCTGAGACGATAGATTTTTCCAATCATGTGCAACTGTGTTGACTGTTCTTCTTGACTAGACAATGCTGGTGGTGGTAGTTTTCCACGCCATCTAGCGCTGAT
>D_pulex_Bunyaviridae_7
ACAAGGCTCGAAAAAGTGGTCACTTTCTCAAGGTGTGTGTTCTTGGAAGGTTTCGTCTTCGCTCCTCTACTTCCCAGACCTTAAAAGATTATCAAGAAGCTATCCACAGTGTCCCAAAGCAGACTACAGGTGTGGGTAACAAACAAGCTAACTTCTGCTATGCAGAGGATCTGTCAACAGAATGGATTCAACATAGCTACTAAATCAAAAAAGTGAAGTGGCCTGGAATTTTCAACATGTTCACTGGTGCATTCCTGATCAACCCCTTCCAGCTTACATCATTGATTATCTTGGCTACCTTAAAAACAAAAATGAGACTGCAGAGCGTAATGCTACTTCTGTGTTGTACAAGAAAATTTTGGAAATGGAAGAGAATTGCCAAAAACAAGATAAATACCTTGGAAAGGAATACCCTGATCAAGCTACTGTGATGACTCATGATTTCTCCTCCTCCTCCTGGATCAAGTTTTTGTGCACACAGTCCAAAGATTACTTGATGCAAATCCATGGACCATCCTATATGAAGCAGATTGAGGAATCAGTGTTGGACTTAATAGGGGAGAACACAATTGAGAACTTAGGCACTCTAAAAGCTAGTAGTGCTTTCAATTAGGACTGGTATGAGTTTGAAAAGGGAAGGGTCTACTAGAGGAAGAAGGTGATGGAGGCTGTTAGACCCGAAATTGTTGCAGAAGACTCAACACTTAGCATCCACTTATTAAAACCTGCCTTATCGAAAGTGGAGACACAGGAAGCTGAGAATGTTTGCTTGTTCAAGAAACCCCAGCATGGCGGCTTGCGCGAGATTTATGTGCTTGGAGTTGAAGAGAGGATTTCTCAGCAGGCCATGGAGACCATTGCCATAGACATTTATAAAATGTTCCCATACAAGACCATGACAAATCCAAAGTTCAAAGGAAAGAATAACTGCCATGATGAGAAAGCAAAGAAGTCTGAACCAGTCATCAAGGCTGAAAAATCTGATGATGCGCAACAGTGGAATCAAGGTCCCTTTACAACAAAATTTGCTCTCATACTCATTGAGTTATGCTCTAATAATAAGAGGGATATCCATGTTTAAAAGGAAGCTCATCATGATTGATCCACACTTGATGGAAATAGTGGTAAAAAATCCAAGACCTCCCACTTCTAGTGGGGCCTTAGAGATAGTGGTGCTAGTAGGCTCAATGGCCCTAAGTCACAGTATATCAGAGTTGAAACTAGGATGATGCAGGGAATACGTCATTACACCTCAATTTTACTCCAC
>D_pulex_Bunyaviridae_8
ATGTTTCCATTCAACTTGGACTGTACTTTCTTAGACAATTGGGCACAGTCCTTTGACCAGATTGAGGGAAACTTGAGTGGCATCTCATTCAGGAAGATCAACACTAAGATTGATGTCAGTGAATCAAAATCTGACGTTCTGTTAAGTCATTTGAATTTAGTTAAGTGGAGATGGTTCTCCAGGAAACAATACCAGTATCTATTAGTTCAAGGAACCGTCAATGGCAGTCAATACCATCAATATGTCTATCAATACAATGGATGAGAGACAACCCAAAAGACACTTTAAAGGCAAGCCCATTCGTCTCTTACTGTCAACTTAAGGATTCCCTCTCAAACCTTGATGGTAGGAAGAGGGTTGTTCAGATATCATATCAGCGCCAATTGCTAAAGCAGCAGGTTTCAGTAACATGATGAAGGCAGCCCAACAGTCCTTCCTCCCTCTATTCACATTCCGTAAAGTGACTGTAACTGACCCTTAAGACTCATCTTCCTCTCTACAGGTTTTGAAGCACATGCTCTTCACGATTAAGCAGTTTTCACTCCTAAAGGACCACTGTTCAGACTTGATTTTAATCAAGAGGTCCCCCATGTTGGCAATTAAAGAGCAATTTGGAAGGAGCAAGCAAAATCTTTTAACTTTACTATAGAAGTTCCTAAATGATACATTTCCTGAACGTGAAGATTTCTCGCCATTGCTTTCTTTAGTTCGTATGGGTTACAAAGAAGGGTTTTCCAGACCACAGAAGAGGAGAAAGTTAAATGGTGTCTATGTCTTCTCCGTCCCAGGTGTTTGGTGTGGAATATTGGATAATGTAGAGATAGTCATCAAGATTGACACTAAGCAATGGGGTATTCAGATGTCAGCAGCATCACCCTTAGCTCAGAGACTCAATTAAAACAAATGGTCTCTTTCTTGAAAAAATAGAGTCATAAAATGCAGATCTTCAAT
>D_pulex_Bunyaviridae_9
TTTAATAACATTAACAGTAGACCGGATCTGTCAACTATTAGACCTAAACTAGCCTTTGGAAATAACAGGCAGGGTTGATATCATCATATCATCAAATCATCAGTTTGAACTGAACTATCCATTAGCTTACGTCAACACTGTGGTGAGAAGGAGATGATATTGCAAAAACTCAGACACCATGATGTCTAAATGTTGGTAAGACCAACCAACTCCACCAATCTCATCTTCTATACACTATTCTGCTATAATACCAGCCTTATCAATTATCCACCTTTAAACTCAACTGTTTTTAAGAAGACCAGAACCAATGGAGTCTTATCCTGGACTGAATTTTCAAGTACATACTCTTCAAAATTTGAGAACCTGGTTCGCTGTGAATCTACAATGCTCATCATGACCTCTTGTTGGATGGAGTTCTTCAGAATTAAATTTTTGAATCAATGAGTCAAGCACAATCTAATAGAAGTATTCCCAAGTTCTTGTTCTGATGAATGGAACAAGATGCTGGCACTATCTTGCTTAATTTATATTAATGATAAAACCAAAGTAGAGGAAGTAATAACTAATAGCATATTCATATTCATGGAAGGGTTTGTCACCTGCCCAGCTTTAGCAAAGCCTCACAAGATGATCGAGAAGTTCCCAACTGTCATTAGGAGTCGATTGCAAGCATGGGGAATCAACAAACAACTTGAAGCAATGGCAAGAATTGTTGCACAAGGCGAATTCAATCTTCAAACAAGGGATGGTTAGGTTGTTTTGCGAACTATCTTCAATCCTTACACTGGAGCCTTGCTGGACAATCCCTTCCAACTAACATCATTATTCGACTTAGGTTACCTCAAAAATAAGAATGAATCTCCTGAGAAAAATTGAACCACTGCCTTTATGAGAAGATACTTGGCAGGCAAGAAAAATGACCCTCACGATTTTTAGGATCAGGAGATCCTCATCCCTCTGATGTCCAAACTCATAAATTTTCTGTTTCTTGGATCAAGTACCTAGCAGATCACACAAAATCCTATCTTCAGCAAATCCACGGAGCCACATTCATGAAGCAGATAGAGAACACCATTCTCCATAAATTAGGTAGCTACACCTTGGAAGAATTGGGAACCCTAAAAGCCAGCAGCTGCTTCATCAAACAATGGTATAAATTTGAAGAAGGACGAAAGTATTCTCGATGAAAAGTGAATCAAGCAGTTAGAAAAGAGATAAAAGCCCAAAGAGATGTATTAGCTATCAGCCTGCTTAAGAGATCTCTCATTGAGGTAGAGTGACAAGGAGCAATGCACATTTGCATTTTCAAGAAACCGCAGCATGGTGGATTGAGGGAGATTTGTGTTCTTGGTATCCATGAGAGGGTGATCTAGCTGGTCATTGAGACCATAGCCAAGTCCATCTGCAAAATGTTCCCCTTTGAGACCATGACAAACCCAGGCCATAAGCTATCAAAACATCATTTGCATGATACTGAAGTCAAGTCAACTTTAGGCGACAATACAGAGACGATCACTGAAGCTGCAAATGTCAAGAAGTGGAATCAAGGACATTATATTACCAAATTTGCTCTTGTTCTTATGCTTTTCTGCCCGGAGTACATGCATCCAGTCATTCAGCGTGGGATATCAATGTTCCTCGAAAAGAGGATCATGATAGATCAGAATCTAATGGAGATTATCTCAAAGAACTTCGATCTTCTTACCAGTAGTGACTTCCTATCAAAACTACATAACAATCACTGGGGCCAGAAGAACTTTCGTGCTAGCTGGATGGGGCCACCAGGAACTCAATTCCTAACAGTCGAGACTGGAATGATGCAAGGAATCCTCCATTACACTTCTAGTCTATTCCATTGTCTGAAGATTTGATTCATGAAGGATTACATCACCAAGCAGATCAAGACAAACTCTAGAAGGACTGGAAATTCAGAAGAACCTATTGAAGATAGGAGAATTGTTATAACTCCTGATTTTTCATCTGATGATTCTTCATTTAAAATCAGCTTTGAATTCCTTAATTCTAGGGATGCAGTTCGTGTTTACATCATCCTACTCATTTGTCTCAAATTTGGGTGTTTGTTTGGAGAGATACTTGGCATTTATGACTCAGTAAAAACTAAAAGGATGTTTGCTATGGTTGGAGAATTTAACTCTGAATTCACTTTCCACAAGAATACCATCAGGCCTCTGTTAAGATGGATAACAGCATGCAACTTAATAAGTGAACAAGAATCTTTTGCCAGCTGGCAAGAAGAGATATCATCAAATCTGACCACTTTTCTCTCTGGAGGTGGTAGTTTCAGTCTAACGTGTATGTGTCAGATATTTTACATTATGCCTTGATGGGGCCATCTATCTCACTACTATTTGTGCAGCTGATGGATGAAGTCATGAAAGTTCCTGACCCAGGAAATGGGTTTTTCTACATGGATCATCCTTTCTTTTCTGGCCTGTGTGGATTTAAGTACAACTTATGGCTAGCAGTCAAAACCACTGGGTTAGAAGTTGGCTACAAGATGATGTTGAACAACTTTAGACAAGAAAAAGATCAAGAGGGTGGAGAGGAGAAAAAGAGATTTTTTACTCTGGAGACCACTAGTGGAGGTGCATTTGTTCACACCAGACTAATAAGAATGGGAGACCATGAGAAGCTCAAGGAACTAGTTAAAGAAATGGAGATCCCAGAAGATTGGATCCAGCTGATCGACAGGAATCCAGAACTCCTTTACAGGATGTCCAAGAACTCTGATGAAGTAATCTTAAAGTTCGCTAAGAAGGCCAACTCTCCATCAGGAGTCTCCTCATCTTTATCAGGGGGGTTCCTGTATTTCAAGAACCATTCAACTGTTTATGTGGCTCATAAACACGTTATATCCGAATCATCACTTTGGCATCTTCGAGAAGGTCAAAAGAAAACATCTCTACTCAATGCTGCTGTGAAAACAAGTAAGACTGCAATTGAAAATGAGGCAAGACTTACTGATCAAGAAATTTTGTTTTATTCCCTTATCTCTCTGATTATTAGTTCATTTCTGATCAATGTGCTTCAAGTTTCACAAAGATTCAAGGCAATGACTCAGCAAAAATATTCAAGAAAGTAAACACCAAAATTGAAGTGGGAGAGACTCAAAGTTCAGTTATTTTTACCCCCATAAGCCTAGTTAAATGGAAATGGTTTGGTATAGATTACATCAAGACATCAAATAGATCTAAGATCAGACAATGCCAGAGACTTCGGGGATACATGAGTTGGTTGAGAGATACAGCTGAGGAGACTCTTCAGGCCAGTCCATTTGCAAACCATTGTCAAATGTTTGATTTCTTAACCAATTTGGATAGTAAAAGGAGAGTTGTCCTTATCTCAGGAGCTCCAATTGCCCAAGCTGCAGGATTCAGTAACTTATAGACATCAGCA
>D_pulex_Bunyaviridae_10
TCTAAAACCAACACCCACAACAAAGCAACAGTTCTTGAAATGATAAAAAAAGGATTTGAGTTTCATGGACCTGATGTGGGTTTAGAGTGGTTGGAGCATCTTTCACAGTGGCAGCAGATCAAATTTGGAGATTGGTGCAATCTTGTCTCATCTATAGCAACTGACTATCTATTAGTCTTCGTCAGAATTGCAAATCAATGGAGATGATTATCAAGAAACTCAGATACCATGATCTCTACATCTTGATAAGACCAACTCATTCCAGAGGTCAAATTTTTTACTCCTTATTCTTATACAATTCATCTCTACTCAGTGATCCAAAAAGTAACTAAACTGTTTTCAAGGAATCAAGATCCAATGGAGTAATCACCTGGACATAATTTTCAAGCACAAATCCATCAAAGTTAGAAAACTTAGTTAGATGTGAATCTTCTATGTTCATCATGACTTCATATTGAATGGAACTTTACTAAGTGAAGTTTTTGTCACATGGTCGTGACTATGATCTAAAAATCAGGTTGCAAGAGCTCAGTCTCATGAACGAACAACAATGTTGGCATTATCCTGTTTTCATCTTCATAAATGACAAAACTAAGGTCGAAGAAGTGATCACCGGCAGCAGATTCATCTTCATGGAGGGTTTTTTATCTGTCCTGCTTTACGTAAACCTCAAAAGATGATTGAGAAATTCCCAACTATGATTTGAAGCAGATTTCAGGCCTGGTGTACCAACAAGATGTCAGAAGAAATGAAAAGAATAGTTAGTTAAGGAGGATTTCACCTTCAAACTAAGTAAAACAGGCCATCTGGCCAACAATCTCCAACCCTTACACTGGACAAATTCTGGATAATCCTTTCCAATCAACCTCATTATTCTCCCGGGATATCTTAAAAAACAGAATGAGTACCCAGAAAAAAATGGAACAGCTGCATTGTAAAAGAAAATTCTTGGCATGGAGGAGAAAATTTTGTGATCCCCACCCTTCATATGTTAAAACCCACGAGTTCTCTGTTTCATGGATCAAGTATCTTAAGGACCACTCCAGCAAGGATTACTAAAGCAGATCCATGGATCCACTTATATGAGGAAAATTGAACATGCAATCCTTCATAAACTCAGAAGTTAAACTCTAGAAGAATTGGGAACTCTAAAAGCAAGCAGCTCTTTCAACGAGGTATGGTACCAGTTTGAATATGGCAAGAACTATTCTAGAAAGAAAGGTCATCTGAGTTGTAAGGAATTCGAATGATGTTCTGGAAATCAGTCTCTTCAAGCAGGCACTACTTGAAGTAGAAAAGCAAGGTGCCATGTATGTTTGCATTTCTGCGGTCTTAGAGAAATTTACGTCTTTGGAATTCACGGAAAAGTCATCCAACTGGTGAAACAATTGCAAAAGCCATTTGCAAAATGTTTCCTTTCGAAACAATGACATATCTTGGTCATAAAGCATCTAAAGATCTTCTTCATGATGCAGAGGCAAAAACAAGGAGATAACTTTGAAACAGTGACAGAAGCAGCTGATGCTAAACACTGGAAACAAGGGCACTTTGTTACAAAATTTGCATTAGTTCTCATGTTATTTTGTCCTGTTTACATGCATCCCATTAATCAGAGAGGAATATCCATGTTTTTAGAGGAAAGAATCATGGTTGATCAAAATCTTATAGAAATCATTGCCAAGAACTTTGAACTATTAACCAGAAGTGATTTTCCAGCTAAACTACATGGCAATTATTGGGGCCAAGGAACTTATGAAGCAAACTGGATGGGAAAGCCTGGAGCTCAGTACCTGAAGGTTAAAACTGGAATTTATTCTATTCATGAAGGACTACATTTCCAGAAAGATGAGATTCAACTCAAATAAGACTACCAAAGAAGAAAATGAAGAAAGAAAAGTCATCGATCATAACATCTTAATATAAGTTTCATCAGACGATTCATCGTTCAAGATCAGTTTCGAATTTGTGAATCCAAAAGATGCAGTTAGAGCAAACATCACTCTCCTGATCTGCTTTAAGTTTGGAAGTCGTTTTGGGGAAATTCTAGGGATTTGTGATTCTGTCAAGACAACAAGGTTACTTGCAATGGTTGGAGAGTTTAACTCAGAATAATTTACATTCTATAGGAATACGATCAGACCTCTCCTCAGATGGATTGCAGCTTACAACTCGGTCAGTGGTCAGGAGTCATTTACTAGTCGACAAGAAGAAATGTCATCCAATCTGACAACAGTTCTGTCTGGTGGAGGTAGCTTTAGCCTAACCTGCATGTGCCATATAGATCAGGCACTACTTCATTATACTCTAATTGGATCATCAATCACTCCACTTTTTACTACGCTAATGGATGAAGTTAGAAAAGTTCCTGATCCAGGAAACCGATTTTTCTTCAAGGATCACACGTATTTCCCTGGATTATGTGGATCTAAAAATAACCTGTGGCTGTCAGAAAATCAAACCTAGGACTGGACCCGTTATAATTTCATGCTTGCAAGATTCCCTTAAGTTGAGAACAGAGAGGGAGAAGCCAAGAGGTTCCTATAACTCAAGAGACGACAAGTTGAGGAGCAATTATTTATACTAGAATAATAAAGATGGGAGATCGAGACAAGTATAAGAATTTAATCAAGGGCATGAATGTTCCTGACAACTGGTTGGAGAAGATTGACAGCAACTCAGAAATGCTATATAGAATGTCAAAGACGTCGGAAGAAGTTATCCTGAAATTTTCAAAACGT
>D_pulex_Bunyaviridae_11
ATGGAGAATAAGGGCGTAATTTGTGACATGGTGAAGTTAGGAGTTTTCAAACCTACAAAAGACTTACCGAATGGTGAGTTCTGTTCCAAGTCTCAATCTCTGTTCTGGTCTTCAACAATTGAAGCCACAGACAATTGCAAACTTGTGCAGGAGCTCATATCTCAGTCTCAAATGATCCAGAAGAAATTTCCTCACTACCCCGTGTATCTCTTAATTTGACCCACAAAATCTACTAGCCATATCTTCTACACCATGTTTTGCTACAACAAGGATCTTGTTTATGAACCATTCACCTACATCACAGTTTTTAAGGAATCCAGAACCAATGGAACAATAAACTGGAAAGAATTCAGTTAAACATCTTTTTCTAAGCTGGAGAACTTGGTCAGGTGCGAGTCAACTCTCTACACCCTAACGTCATACTGGATTGAGTTCTACCAAATCCCATTCTGGACCCAGGGGTCTTCTTACAACTTTCTAAAAAGATTGCAAATGTCTGTCTATCTTGAGTTCTCTAAGATGCTGGCCGTCAGCTTGCTTATTTTTATGAATGGCAATTCTAAAGTTGAAGAAGTAGTCACCTTGTGAAGATATGTCTTCATGGAGGGTTTTGTTTCTGTCCCTTCACTTCCAAAGCCACATACGATGTTGAGAAGATACCAACTGTGTTCCGAAGCCGTCTGCAAAATTGGGCTACAGAGAAATTACTCTCTGTGCCATAAAGAGAATTTGCCAGCAAGATGGTTTTAAATTCATGATAGAGTCAAAAGAAGTGAACTGACCAGGAATTTTCAACATGTTCACTGGTGCATTCATCAACAACTCCTTCCAACTGACCTCGTTGTTCTACCTTGGTTACCTTAAAAATAAGAAGGAGACTGTCGAGAAGATTGGAACATCTGCTCTCTAAAAGAAGATACTGCAGATGGAAGAAAAGAGGACTAAGCAGAATCAATATCTTGGGATGGATTACCCTGACCCGGAAACAATCCAAACTCATTAGTTTACTTTCTTGGGTTAAATATATTTGCAGAAAGTCTACGGACTACTTACAACAAATTCATGGACTTTCATACATGAGGCAGATTGAATATCTATTCTTAATTTCATTGGGGAGAATAGCATTGAAGATCTTGGAACCCTAAAGGCTAGCAGCTCCTTCAACGAAAAGTTGTACGATTATGAAAAGGGAAAATTGTATAAAAGAAAGAGAGCCACGGAGGTCATCTGACCGAGGGTCAGCTCTGAAGAGTACAACCTCAGCATTCATCTGGTAAAACAGGCCTTATTCAAAATTGAGTCTCAAGGCGTCGTGCACATAGTCTGTCTCTTCAAGAAATCTCAACATAGGACCGTTAGAGAAATTAATCTGCTAAATATGGACGAGAGGATTATCCAACAATTCATAGAGACGATATTGCTAGGGCTATTTGTAAAATTTTGTCGTATATGAGGTCATGACTAACCCGAGATTTAAGGGAATGAAGAACAACCCACATGACAAAAAGGGTAAAAAAGTTCTCCCCGAGCCTATTGTCAAGGCTGCTAAGTCAGCAGATGCTCAACAATGGAACCAAGGGCATTACAACAACCAAATTTGCATTGGTCTTGATGGAGTACGCTACAACTTACATGCATCCATACGAGGGATTTCAACGTTCACTCAGAAGAAGATCATGATCGACCCCAAACTTATGGAGATTGTACAGAACAAATCTCTACTCCCAACTTCAAGTGACTTCATGAATTAACAGCACAGCATGGTGTGGGACCTTGGAAACAGTGAGGATGGGGTGAGTTGGCTCAATGGACTTCGCTCTCAATTCATCACTGTTGAGACTGGGATTGCATTACACTTCCAGCTTACTACATTGTACTGTAATGAACTTCATGGGGAACTATATCAGTCTTCAGATGATGAAGAGGTCGCGGAAGAGACTTTTGACTGGAGAACTGGATGAAGTGGTGTCATCCGACGATTCTGAAATATTAATCAGCTACCATGCAGATTCCTCACTTGACTTCACAAAATTCAATATAACCTTAGCAGTGGGCTTCAAATTTGGAAGTTTGTTCCCAGAGATTGTGGGTATATATGAATCTGTCAAAACTACCTCTTTAATTCTGCTAGTCTCAGAATTTAACTCAGATTTCACGTTTCAAAAAACTGCATAAGGCGTCTATTCAGATGGGTCACCACAACAAATCTAATAGATAAGCAGGAGTCTCTTGCTTCAAGGCAAGAGGAAATGGCCTCCAACCTCACCAATGTTCTGTCTGGAGGAAGTAGTTTCAGTTTAACATCACACTGTCAGAGAGACCAAGCTCTGTTACACTACAACCTCCTTGGGTCTTCAGTGTCCCCAGTTTCCAGCATCCTGAAGGAAGAACTGACCCAACTAACCGACCCAGGGAACGGCGTTTTCCTCATGGACTTTCTCTTATTCGCCGGTCTCCTAGGTTTCAAGTACAACCTCTGGAAAGCAGCAACTTCTACAGACCTGGGCCGAACCTATCGAGGCATGATCAACAAGTTTCCTGAAGTCAAAGTTGATGCTCTTACCACTTTATACAACTTACCATTGACATCAATAGTGGAGGTTCTTTCATCCACATTCGTGTTATCTGATTGGGTGACAGGAAGAAATATAGCAAGCTAGTTTTTGTACAGACCATCATTGAACTCAAATGAAGTGTTGCTGATGCTGAATTTGCAAAGAAGTTGCACACCACAGGAGTTACTGCAACTTTGAGTGGTCAGGTCAGCATATCTAGAGTGGTTGCCTCTTCCGTTTACATTTCTACTAAGCTTGTAATGACTCAGTCAAGCCTC
>D_pulex_Bunyaviridae_12
TTGGTCCATTTATTGGGATCTATGAATCTATAAAGACAACCACCAACATGGCAATGGTGGGAGAATTCAATTCAGAGTATACTTTCTACAAGAACACCATTAAACCTCTACTAAGATGGATTGCAGCTGTAAACCTAATTAGTGAACAAGAATCACTGGCATCTAGACAAGGAGATATGGCTTCTAATTTAACAAATGTGTTGTCTGGAGGTGGGAGTTTCAGCTTGACTGCTCATTGTCAGATTGCACAAGCACTGCTACATTACACCCTACTCGGATCAGGTGTCTGCGCAGTCTTTGGAAAGCTTTGTGAAGAAATGAAGAAAGTTCCCGATCCAAGCAATGGGTTCTTCTACATGGATTTCCCATTCTTTGCTGGTCTTTGCGGTTTCATCTACAATTTATGGAATGCAGTCAAACATTCTGACCTCGGAAAGTGTTACAAATCCATGATTGCTGAGTTTGACACTAGACTCAACTGGAAAGACAAGAGGCTAACCCTTGAAATCACCCATGGAGGATCTTTTGTTCACACTAGGATTCTAAAGTGGGGGAATAGGAAGAGGCACCAAAGATTGATATGTCTTTTCTTGAACCAAATGAATCAAAATGATCCTTTTTTTTTTTTAAAGATGAATGATTACTTGGATGACGTGCTGACATGCAGCGTGTGTTTTGAGCGGTTTAATAGCCCA
>D_pulex_Bunyaviridae_13
TACCACAGAGTTTCCATCATTCTAGAAGATAATGACAAGAGCGAGCTGATGAAAATTGGAGTGTTCAAGCCAGAAGATTACTGCAAGAAAGAAGTCCAAGAGTACAGGAATAGAACAAAGAAATCATTGGCCATTGATTGCTTCACAGACGATGTTGATAGAGCAGTTGGAGCATCGATTGAAGCCCTTTGGAGGCCATCCAGAGTCAGGAGTGAAGAGAAGAAAGATGTCATGGGCATGATCAAATCTGGATACTCTCTCCATGGACCTTCAATTGGTAAAGAATGGATTGCACATGCAGAGAGTTGGATCGCTAGCTCTCTTGGAAGCTGGTCTGGATTAGTAACAGCCATAGCCACTGAGCTATCTATCAGTTTGAGGCAACACTGCAAGCATGGGGTTATGATCCTAAAGAAGCTTCGAAACCACAAAGCTTTTCTTTTGATTCGACCAACAAACTCAACTGGCCATTTGTTCTTCACTCTGTTTGCCTATAATAAAGACATTGTAGGTCAGCCTTTTGGAGATTCCTCAGTGTTTAAAGAAACCAGAACAAATGGTATCATTTCATGGACAGAATTCTCATCAGTAAACTCCTCAAAACTAGAAAATCTGGTGCGATGTGAATCAATGATGTATGCTATGACATCATACTGGATGGAGTTTTACCGTGTACCATTTTGGGATACCTTCAAGAAGAAGAGGAGCACTTACGACATCGAGAAGAAGATGAACAACCCAGTGGGCCATGATGCTTCAAGGATGATTTTCATATCGCTGATGATATTCACGAATGACAAAGCTAAAGTTGAGGAGGTCATAACAATGTCAAGGTTCGTGTTCATGGAAGGCTTTGTGTCATTCCCTTTGCTCCCTAAGCCTCACAAGATGATAGAGAAGATCCCTGGTGTATTCAGAAGCCGACTACAAGTGTGGGTGACAAAGAAGCTACTCTCTGCAATGACTAGAATTGTATCAACAGGAGGGTTTGGCCTTTATGCGACAGGAAGTGAAATGGTTTGGAAAGACATGTTCAACATGTTTACAGGTAGACATCTTGAGAGTCCCTTCCAGCTCACATCTCTATTTTACCTGGGATACCTGAAGAACAAGAATGAAGCTGCAGAGAAGAATGGCACAGCAGAACTCTACAAAAAGATCATCGAGATGGAAAATCTAAAGCCGAAAACCAGAGATCATTTAGGATTGAAGGATCCCCCAGTTGACAATGTGCAGAAGCATGAGTTCTCCCCAAGCATGGTTAAGTTCTTATGCCGTAATGCTATTGTCACATTGAAGAAGATCCATGGAGAGTCAGTCTTGGACAGGTTGGAACTCAGCATTCTTGACAACCTTGGCAGCTACACCATTGAGAAACTCTGCACTCTAAAAGCCAGTAGTGCATTTGATGAATCATCTTACAAGTATGACCCAAGCAAGAAGTATGGAAGAAAGAGAGCAGCAGAAGCAGTAAGACCCTTGCTTATAAGTGACAAGTGCACAAAAGCTATTGACCTACTAGTCACTGCA
>D_pulex_Bunyaviridae_14
CAAGAAGGAAATAAACTCTTTCAAGAGCAAGTTGTCAAGGCTGCAAAATATGCAGATGCACAACAATGGAACCAGGGCAATTACACTACTAAATTTGCTCTTGTCCTCATTGAGTTCACTCCTGCCTACATGCACCCAATAATCATCAGGGGAATTTCAATGTTCACAAAGAAACTGATAGTGAATGACCCAAACTTGATGGAAATTGTCGTCAATAACTCTTATCTGTGCACATCCAGTGACTTCATGAATAAGGCTTGGGAGATGCTGGATACAGCTGGTTGAATGGCCATAGATCAATAACATCACAGTTGGGACAGGAATGATGCAAGGGATCCTACATTATATGTCTAGCCTACTGCATTGCACTGTGATGAATTTGTATGAGAAATTCCATAAGCCTAAAGATTGGTAGAAGAACCCATAAAATACTTCCATCAGGGGAAATTAAAGAGGTACCAGTGTTAGTGGATGTCGCCGTCTCTTCATATGACTCAGAGATCCTGACCAGCTTTCTTGCAGACAACTCTCAGCATCTGAATAAATTAAACATAATGCTTGCAGTTTGTTACAAATTCGGCAGTCTCTTCCCTGAAATAGTGCGGATTTATGACTCAGTGAAGGTCACATCTCTAACTCTACTAGTGTCTGAGTTCAGTTCTGAATTCACTTTTCACAACAACTGCATCAAACCACTTTTTAGATGGATAACCACTACCAAGCTATTAAGAGAACCAGAATCACTGTCCTCCAGGCAAGAGGAAATGGCGTCTAACCTAACTACAGTCCTCTTTAATGGGAGAAGCTTCAGTTTAACTGTTCACCGTCAAATAGGCAAGGCCTTGCTTCACTATAATCTTCTGGGGTCTTCCGTCTCTCCATTCTTAAACAAAGCTCTGTGAAGATGAATTGACACTATTAGGAGACCCAAGAAATGGCATTTTTCTCATATATTTTCCATTCTTTGTGGCCTAATTAGATTCAAATACAATCTCTGGAAAGCTGTCACCACCACCGACCTGGGGAGAACGTATAAAGTGTTGATAAACAGGATTCCTGACACTATAAGAAGGAAGGTGAGAGGCAATTAACAATTGATATCACCATTGGAGGATCCTTCATTTACACCAGGGTCATAACTAAGGGTGATCACAAGAAACACACCAAACTAGTGGAGAATATGAGGCTCCCTTGATTGGAGGCAGTAAATAGATATGCCAATCCTGTTCTTCTATACAGGCCATCACTGAACTCCAATGAGGTCTTATTGAACTGCAAAAAAGCTACACTCGTCTAGTGTCACTGCGTTATTGAGTGGTAGAGTTTGCATCTCAAGGGTAGTTGTTACTTCAGTGTACATTGCTTCAAAACATGTCATGGCACAGTCAAGTTTCTGGAGTGACCAAGATTGCCTG
>D_pulex_Bunyaviridae_15
CTACGAACGTTGAAAGCAAGTAGTTCCTTTTGCAAGAACTGGTACGAGTACGAAAGAGGCAAAGTGTATTCAAGGAAAAGAGCAATGGAAGCAGTGCGACCTAAAAATATTTCTGACGACTCTACTGTCAGCATACAACACATAAAGTAGAGCAGCATGGAGCCATGCACGTTTGCTTGTTTAAAAAGTCACAACATGGAAGCCTCAGGGAGATCTATGTCCTAGGGATGGATGAAAGGATTGTCCAATTACAGATTGAGAGTATTGCAAGGGCTATTTGCAAAAATTTTCCGTTTGAGACTATGACCAACCCCAGATTTAAAGTAGCAGATTAAAAGAACAACTTACACGACAAGAAAACCAAGAAGCTCTTAACTGAACCTACGATAAATGTCCCCAAGTCAGCTGTGATGCTAAGCAGTGGAACCAGGGACACTATCCTGTGAAGTTCTCTCTTTTTCTTATAGAGTTCACAATTCCCTAGATGCATCCATTTATAGTTAGAGGCATATTACTGTTTCTCAACCAACGAATCATGATCTACCCTAATTTGATGGAGATAGTTGCGAACAAGTTGCACTTGTTAACATCTAGTGATTTTATGAAAAAATTACATGGAAATATATGGGGACTTGGAGATGACAACATAAGATGGCTAAAACCCGCAAGATCCATCAGTACATCACTGATAAGATTGATATAAGGAAAAGAATCCTACACTACACCTCAAGCCTATTACATTGCGCTGTTATGAACTTTGTGAGGAACTATATTTGTCTAAAAATAAAAAATATCAGCAGGAACCGAAAATCTACTGAAGAGAACAAGGAGCAACCTGTACTTGTAGATGTAGCTTTACGTTAAGTTACAAAATTACAAGTTTGGAAGTCTATTTGCAAAATTAGTCGGAATTTATGAGACTGTGACCTTTGTGACTTCTTCTCTCACCGTCTTAGTTTTTGAGTTCAATTTTGATTTCACATTCCATAAGATCTGTATACGACCATTGTTTAGATGGGTCACTGCATCCAACCTGATTAGTGAACAGGAATCCCTTGCCTCTAGACAAGAAGAAATGGCCACAAACTTTACTAGCGATTTTTTAGGAGGTGGTAGCTTGACTAGCCTCTGTCAGATTGGTCAGTCATCTCTTTTACATTATGTTCTCCTTGGGTTAACTGTTTCTCCCATATTTGGAAAACTAATAAATGCATTATTCCAGATCAATGACCCTGGCAACGGTTTCTTTGTAATGTACTTCCCCTATTTCTCTGGCCTTGTTGGATTTAAATACAACCTATGGAAGACAGTTTCTTCAACAGACCTGGGAAGAACCTACTTTTGGTCAACAAGTTCCCAACTGAGAAGTCTTCATTGGACACCTCTAGCGGTGGTCATTTATACACACACGGGTCATAACGTGGGGGAATGGAAAGAAGCATTCGAGACTCGTGGATAACATGAAATTGCCAACTAACTTGAGACAACAGATTGATATGAACCCTGACATCCTATTCCGAGCATCTATAAATTTTAATGAGGTTCTTCTCAACTTTTCTAAGAGACTTCACTCTTCTGTTGTTTAAGCTTCACTCCGTACAATATTAGTATCTCATAACATAAATCCTCTCAAAACATGTCATGACAAAATCAAGCATTTGGTATGGCACTGAAGTGATTGGTATGTCCATATATATTTTCCTTGAATCAGCCCATGCTAAGTCCAGATGAAATTAAAACTCTTTTTCCGTTCTATGAGGATAATGAATTCTTGAGCAATTGTGCCATTGCTTTCACTAAGATAGAGGCTTGTTTCCTGGCACACAGTTAAGAAAGTGAAGACCAAAATGGATTTTGAAGAGACCAATTAGACATTCTCTTTAGTCCACTGAATTTGGTCAAATTGAGGTGATTTGCCATGGATAACCAGCGTCCAGTAGATCAAGTCCCCGACAATGGACCACGTTGTGTGAATCCATACCTTGGATGAGGGATAAGGACTCTGGAATGTAGTACATTCATTTCACATTTTCAGCTCCATTACTTTCTTTCCAACTTGGAGGGGAGAAGGAGA
>D_pulex_Bunyaviridae_16
AGAAAGCTTTCTTATCGAATTTAAGTGTATAACCAAGATATGCTTACCACTGAGGAAGTAGATATGATGTTTCCGGAATATAGCTTCTTAGACAATTGTGCGCAGTCCTTTGGCCGGATTGAGGGAAACTTGAGTGGCATCTCATTCAGGCAGACCAACACTAAGATTGATGTCGGAGAATCAAAATCTGACGTTCGGTTTAGTTCTTTGAACCTAGTGAGATGGATATGGTTCCCCATGGAAACAATACCAGCATCTAGTAGTTCAAGGAGAACCGCCATTGGCATAAACTATATCTGTAAATACCATGGATGAGAAACAACACCAAAGGCACTTTAGAGGCAAGCCCATTCGTCTCCTACTGTCAACTCAAGAATTTCCTCTCTAACCTTGAAAGGAGGAAGAGGATTGTTCAGATATCATATTAGCGCCAATTGCTAAAGCAGCAGGTTTCAGTAACATCATGAAGGCAGCTCAACAAGACTTCTTCCCTTGATTCACATTCCGCAGGGTGACTGTGGCAGACCCTCAAGACTCATCTTCCTCTGTACAGGTTTTGAAGCACATACTCTTCACGATTAAGCTGTTTCCACTCCTAAAGGACCGCTGTTCAGACTTACTGGTTATTTTAATCAAGAGGTCCCCCATGTTGCCAATTAAAGAGCAATTTGGAAGGACGAGCAAGCATATTTTTCTAGCTTAACTGTGGAAGTTCCCAAATGTCAGTCTCCTGGACGTGAAGAGTTCTTGTCATTGCTTTCTTCAGTGCACATATAATAGACAACAGAAGTGGAGAAAGTACAATGGTGTCTTTGTCTACTCCGTCCCAGGAGTTTGGTGTGGAATGTTGGATCATGTGAAGATAGTCATCAAGATTGACACTAAGCAACAAAGGGGTTCTTTGGAGTCATATGTCAGCAGCATCACCGTTAGCTCAAAGACAGAGTTGAAACAAATGGTCTCTTTCTTTAAACACTAGTCATTAAATACAGGTCTTCAATCACATTACACCTCCTCTATCTTTAGTAGACAAGAAGAAAGAGAATCTCTTTGGCAGGCTTCTTAACTTCAATGTAATTTCTCCATGATCATCATTGGGCTATCCTTTATATCTGAATCCTGACTCAAGCGAGATGTTTGACATCATATAGTCAAAAGACATTAGATTCATCTACAAAGGCATCTCAATCAATTTGGTTTCCACGTTTCATATGCAAGGAGCTCCTGAGACTAAGCTGAACATCTTCAGTTACACT
>D_pulex_Bunyaviridae_17
TATAAATTCACTCATTATTTTACATTTTACATCTTTGGCCCAGATTTTGATCAGAGACTGGATAATGTTTTTCCTACGATGGGTGATGATTGTGACAATCTAACTCTTGACCTGGCATTTTAAAGAGATGATTTTTATCTTGTCGTTGAATTCACAACAACCAAGTCTGATGTAATGAGGTTATAAGAACAAGTTGGTTTGATCAAACGAACTAAATACTTTCAACCACTAGTGACAAGGATCAATCCAAATCCGATTATCTACATTGTTCTAGTCTGTGGACCTTCTGGGATTTATTCCAATGTCATTCTCAAGCAAGAATGAGTGGATGAGCTTTGCTTCAGATTCAATGTCTCAAGAGAAGTAATTGTTTACATCCAAACTAAACTAGGTCTTGGTGAGAGCCCTCTAACCTCTGAAGCCAACAGACTGCAAGAACAAGCAAAATAAGTGCTGAAAAGCATTGGATTCACTTGGGAGAACACTTCTAGAAGATTCCCATATATGACCGAAGACATGTACAATTAATGGCATGCTGCCCCCATTGATGAAGATTACATTCGCAAGTGTATCGAGTTTGCAATGGCTAAGTCCAGAGAGGAAATGATTGGAAATCATTTCACAACAGGCTCAAACATAACTTTGAAGGAACGACATGACAAAAATCTTAATGAGTGCAAGAATCTCATTTATGAATTTGGAAAGCAATTCTTCAATGAAGACCTCTATCAGAATCCCCATTCCACAAAATCAATCTGCTGCATTCCATTCTGGATTGTGAAACAAAGCACACCAACAACTGACTTGGCAAGTGAAGCTGGGATGTCAAAATTTGATCCAGTTGGTAATGATGCTACATTCCAAGCAATTTTCTCTGCAAACCATTCTGTGGACATGGAACCAACCTTGTATCCACAAGAAGATGATAAAACTCTAATTAATATTGCTTTGGGTCCAGACAACTGCAATAAAAAAAACCCACATAAAATGCCGTACCACAGACTAACAGAGTGTCAGTGATTTTACAACAAAGCCATAAGACTGAGCTGATGAAAATTGGAGTGTTAAAACCAGATGACAACAGCAAAAGAGAAGTTGATGCACACAGAAATGAAACCAAGAAATCATTGCCTCTCAATGTCTTCACCGACGATATTGATCAATCCTGTGAGCTTGTAGTAATATAACAGCCTTGTGGCAGCCTTCAGTAGTAACATCCACAGAGAAACCAGAAGACATGAAGATGATAAGAAATTCCTTCTCAATTCAAGGATCTTCTGTGGGAAATGAATGGATGTCTCAAGCGGAGGATGTTGGTGTCAAGTTCCTAAGGAGTGGGATCAGGATTTTTTACTACAATTGCTACTGAGTTGTCCATCAGTCTAGGCAACATTGAAAACATGGAACCATGATCCTGAAAAAGTTGAGACACCATGATACTTATTTGTTTTCTACGATTCCACTAGATATCTGTTTTTCACAGTGTTTGTTTATATCAAAGACCTGGTTACCTTTTGGAGTATCAACTGGTTTTAAAGAAACCAAGACCAATGGCATCATCCCCTGGATTGAATTCAAATAAGTGATGTCATCAAAGCTTGAAAACCTGATCGTGATGTTTACCGTGACTTCTTACTGGATGGAACTTTATCGAATTTCCTTTTCGACTTCAGTCATTAAAGGATCCAGATATGTACTCAAGAATCGCATGAACACTCAAGTTGGACATGATGCCTCAAGCCTCATATTCATTTCCATGTTGGTTTTCATGAATGATAAAACTCGGGTTGAAGAAGTGATAACCTTATCAAGATTTGTGTTCATGGAAGGATTTGTGTCTTACTCATTACTCCTAAAGCCCCAAAAGATGCTTGAAAAGTCATCTTTAATTATCGGGAGCAGACTACAGTCTTGGGATACCAACAAACTGTTTACTGCCATGGAAACAATTGTTGCGAACAGAGGGTTTGAGCTCATAATACATGGAACTGAAATGAAATGGGGAAATATGTTCAACATGTTAACAATAAGGTATTTGTAAAGTCCTTTTCAATTGACATATCTCTTTTATCTTTGATATCTTAAGAACAAGAATGAAGCAACAGAGAAGGATGGGACATCTGAGCTGTATAAAAAGATAGTTAAAATGGAAGAATTAAAGCCCGATAGGAGAGATTATTTAGGAATGAATGATCCTCCAGCGGATTATGTCAGAACCCATGAGTTTTCTCCAAGTTGGATCAAGTATTTATGCAGAAACTGAATAAAAACTCTGAAGAAATTACATGGTGCATCAGTGATGGAGCAACTTGAAATTAGCATCTTAGACAACCTTGGCTCTTACACTTTGAAACAACTTTGCACTTTGAAAGCAAGTAGTGCCTTTGATGAGAGCTGGTACTAGTACGATCCAGAACAAAATTATGGCAGAAAGAAAGCTGCAGAAGCAGTTAGACCTTTAATATCAGGTGAT
>D_pulex_Bunyaviridae_18
AGAGTGGTTGGAACATCTTTCACAGTGGCAGCAAACTATATTTGGAGATTGGTGCAAAATTGTCTCATCTATAGCAACTGAACTATCTATTATTCTTCGCCAGAATTGAAATCAAAGGAGATGATTATCAAGAAACTCAGATACCATACACTGGACAAATTCTGGGAGTCCCCAGAAAAGAATGGAACAACAGCATTGTACGAGAAAATTCTTGGCGTGGAGGAGAAAAGACCTGAAAGAAATTACTTCCTTGGATTTTATGATCACCATCCTTCAAATGTTAAAACCCATGAGTTCTCTGTATCATGGATCAAGTATTTTGTAGACTACTCCCAGGATTACTTAAGAAGAATCATGGATCCACTTACATGAGGCAAATTTAAAATGCAATCCTTCATAAACTCGGAAGTTACACTCTAAAAGAATTGGGAACTCTAAAAGCAAGCAGCTCTTTTAACGAGGAATGGTACCAGTTTGAAGATGGCAATAAGAAGTATTCTAGAAGGCAAGCTGTAAGGCAAGAAATCAAGAATCCGAATTATGTTCTGGCAATCAGTCTCCTCAAGCAGGAACTACTTGAATAAGTAGAAAAGCAAGGTTTCATGCATGTTTGCACTTTCAAGAAACTAAAACACGGTGGTCTTAGAGAAATTTGCGTCTTATTGGGAATTCCCGAAAGGATCATCCAACTGGTTATACAAACAATTGCAAAAGCCATGTTCCCTTTCAAAACAATGACAAATCCTGGTCATAAAGCATCTAAATATCATCTTCATGATGCAGAGACAACTGGGAGATTACTTTGAAACAGTGACAGACGCAGCTGATGCTAAACGCTGGAATAAAGGGCACTTTGTTACAAAGTTTACATTAGTTCTCTTGTTATTTGTCCTGTTTACATGCATCCCATCATTCAGAGATGTATATTCATGTTTTTAGAGAAACAAATCATGGTTGATCAAAATGTTATAGAAATCATTGCCAATAACTTTGAGCTTTTATTAACCAGTAGTGATTTTCTAGCTAAACTACATGGAAATTATTGGGGTAAAGGAACTTATGAAGCAAACTGGATGGGAAAGCCTGGAGCGCAGTACCTGAAGGTTGAAACTGGAATGATGCAACCCATTTTGCATTACACCTCTAGCTTGTTCCAGTGCATAAAGATTCTATTCATAAAGGACTAAATTTCCAGACAGATGAGATTCCACTCATAGAAGACTGCCAAAGAAGAAAATGAAGAAAGAAAAGTCATCATAACACCTACAGTTTCATCAGACGATTCATCATTCAAGATCAATTTCAAATTTGTGAATCAAAAAGATGTAGTTAGAGCAAACATCACTCTCCTTATCTGCTTGAAGTTTGGAAGTCTTTTTGGGGAAATTCTAGGGATCTATGATTCTGCCAAGACAACAATGTTACTTGCAATGGTTGGGAAGTTTTTCTCAGAATTTACATCAACATCAATAACAAAAGAACATCTGTTGTGCAGATGGTTTTTTCTA
>D_pulex_Bunyaviridae_19
AGACTCGAAAAAGTGGTCACTTTCTCAAGGTGTGTGTTCTTGGAAGGTTTCGTCTTCGCTCCTCTACTTCCCAGACCTTAAAAGATGATCAAGAAGCTACCCACAGTGTTCCAAAGCAGACTACAGGTGTGGGTCACCAACAAGCTAACTTCTGCTATGAAGCGGATCTGTCAACAGAATGGTTTCAACATAGCTACTAAATCAAAAAAGTGAAGTGGCCTGGAATTTTCAACATGTTCACTGGTGCATTCCTGATCAACCCCTACCAGCTTACATCATTGTTTATCTTGGCTACCTTAAAAACAAAAATGAGACTGCAGAGCGTAATGCTACTTCTGTGTTGTACAAGAAAATTTTGGAAATGGAAGAGAAGAGGCCAAAACAAGATAAATACCTTGGAAAGGAATACCCTGATCCAGCTACTGTGATGGCTCATGATTTCTCCTCCTCCTGGATCAAGTTTTTGTGCAGACAGTCCAAAGATTACTTGATGCAAATCCATGGACCATCCAGTATGAAGCAGATTGAGGAATCAGTGTTGGACTTAATAGGGGAGAACACAATTGAGAACTTGGGCACTCTAAAAGCTAGTAGTGCTTTCAATTAGGACTGGTATGAGTTTGAAAAGTGAAGGGTCTACAAGAGGAAGAAGGTGATGGAGGCTGTTAGACCCGAAATTGTTGCAGAGGACTCAACACTTAGCATCCACTTATTCAAACCTGCCTTATCGAAAGTGGAGACACAGAAAGCAGAGAATGTTTGCTTGTTCAAGAAATCCCAGCATGGCGGCTTGCGCGAGATTTATTGCTTGGAGTTGAAGAGAGGATTGCTCAGCAGGCCATAGAGACCATTACCATAGACATTTACAAAATGTTCCCATACAAGACCATGACAAATCCAAAGTTCAAAGGACGCAAGAATAACTGCCATGATAAGAAAGCAAAGAAGTCTGAACCAGTCATCAAGGATGCAAAATCTGATGATGCGCAACAGTGGAATCAAGGTCCCTTTACAACAAAATTGGCTCTCATACTCATTGAGTTATGCTCTAATAATAAGAGGGATATCCATGTTTACAAGGAAGCTAATCATGATTGATCCACACTTGATGGAAATAGTGGTTAAAAATCCAAGACCTCCCACTTCTAGTAGGGCCTTAGAGATAGTGGTGCTAGTTGGCTCAATGGCCCTAAGTCGCAGTATATCAGAGTTGAAACTAGGATGATGCAGGGAATACGTCATTACACCTCAATTTTAATCCACTGCACAGTCATAAACCGAGAAATTTCACCAGTCTTAAGATGAGAAATAGATCAAGAAAGCGCCAACTGACAGGAGACTGCAAAGAAAATACGGTTGTATTTGATGTTGCTGTTTCCTCAGATGACTCTGAGATTTCGACTAGTTACCATGCATCCACATTCCACGGAGTCACTGTTTCGAATGTAATACTAGCAGTCTGCTACAAATTTGGAAGCATATTCCCTGAGATTGTTGGGATCTATGACTCAGTCAAAACATCATCACTACTCTACCAGTGTCTGTATTTTAATCAGATTTCACCTTCTGCAAGAATTGCAAATTGATCACAAATGGGTTACAATCACCAATTCGATAGGGGAGCAGGAATTCCTAGCTTCCAGACAGAAATTGGCTTCAAATCTCACCAACGTATTATCTGGTGGAGGAAATTTTAGCTTGAATTGGAGGAGCAGGGAATTTTTCCAGATTGGTCAGCTCCTTATTCACTATAATCTTCTTAGCTCAAATGTATATCCAGTGTTCCAGCTTTAGAAGAAGAGTTGATAAGGCTCAATGATACTGGGAATTGGTTATTTTTAATGGATTTCCCTATCTTTGCGTGGCTGATTGGTTTTAAATACAACCTTTAGAAGGGTGTCACTTCAGCTGATCTGGGGAGGACATAAAGATGGGTAATTGCAAGATTTCCATACCATAAGACTGAAGAGAAGAAATAGCTCACAATTGACACTACGGAGGAGACGACACTAGTGGAAGAAGGCTTTTGTTCACACCAGAGTTATCACCTGGGGAGAAAGGAAGAAACATGGACGTCTTATTGAGAATATAAAGCTACCTACTGGCTGGAGGCAACAGATCGATGCAAGCCCAATTGTCCTTTAGAGA
>D_pulicaria_Bunyaviridae_1
TTCGTCTTCGCTCCTCTACTTCCCAGACCTTAAAAGATGATCAAGAAGCTACACACAGTGTTCCAAAGCAGACTACAGGTGTGGGTCACCAACAAGCTAACTTCTGCTATGAAGAGGATCTGTCAACAGAATGGTTTCAACATAGCTACTAAATCAAAAAATTGAAGTGGCCTGGAATTTTCAACATGTTCACTGGTGCATTCCTGATCAACCCCTACCAGCTTACATCATTATTTATCTTGGCTACCTTAAAAACAAAAATGAGACTGCAGAGCGTAATGCTACTTCTGTGTTGTACAAGGAAATTTTGGAAATGGAAGAGAAGAGGCCAAAACAAGATAAATACCTTGGAAAGGAATACCCTGATCTAACTACTGTGATGATTCATGATTTCTCCTCCTCCTGGATCAAGTTTTTGTGCAGACAGTCCAAAGATTACTTGATGCAAATCCATGAACCATCCAATATGAAGCC
>D_pulicaria_Bunyaviridae_2
GAGTTCTCTAAGATGCTGGCCGTCAGCTTGCTTATCTTTATGAATGGCAATTCTAAAGTTGAAGAAGTAGTCACCTTGTCAAGATATGTCTTCATGGAGGGTTTTAATTCTGTCCCTTCACTTCCAAAGCCACATAAGATGTTGAGAAGATACCAACTGTGTTTCGAAGCCGTCTGCAAGCTTGGGCTACAGAGAAATTAATCTCTGTGCCATGAAGAGAATTTGCCAGCAAGATGGTTTTAAAATCATGATAGAGTCGAAAGAAGTGAAGTGACCAGGAATTTTCAACATGTTCACTTGTGCATTCATCAACAACTCCTTCCAACTGACCTCGTTGTTCTACCTTGGTTACCTTAAAAATAAGTATGAGACTGTCGACAAGATTGGAAGCACTGCCGTGCTCTTCCCGC
>D_pulicaria_Bunyaviridae_3
TGTTGCTTGTGCAGGAAATCCCAGCATGGCGGCTTGCGCGAGATTATGTGCTTTGAGTTGAAGAGAGGATTGCTCAGCAGGCCATAGAGACCATTACCATAGACATTTACAAAATGTTCCCATACAAGACCATGACAAATCCAGAGTTCAAAGGACGCAAGATTAACTGCCATGATAAGAAAGCAAAGAAGTCTGAACCAGTCATCAATGCTGCAAAATCTGATGATGCGCAACAGTGGAATCAAGGTCCCTTTACAACAAAATTGGCTCTCATACTTATTAAGTTATGCTCTGATAATAAGAGGGATATCCATGTTTACACGGAAGCTCGTGATCCTTGCTCCATGCTTGATGGGGTCTTACTATGAAACCACAGACCTCCCAGTTCTCGTGGGGCCTTAGAGATAGTGGTGCTCGTTGGCTCAATGGCCCTAAGTCGCAGTATATCAGAGTTGATGCTAGGATGATGCCGGAAATACGTCATTACACCTCAATTTTACTCCAC
>D_pulicaria_Bunyaviridae_4
CTTGTGCAGGAGCTCATATCTCATTTCCAGATGATCCAGAAGAAATTTCCGCATTACCCCGTGTACCTCCTGATTTGACCCACAAAATTTACTGCCCATATCTTCTACACCATGTTTTGCTACAACAAAGATCTTGTTAATTAACAAGTCACCTACGACACAGTTTTTAAAGAATCCAGAACCAATGGAAAAATAAACTGGACAGAATTCAGTTCAACATTTTTTCTAAGCTGGAGAACTTGGTCAGGTGCGAGTCAACTCTCTACACCCTAACGTTATACTGGATTGAGTTCTACCAAATCCCATTCTGGACCCAGGGGTCTTCTTACAAACTTTCTAAAAGATTGCAAAATGTCTGCCAATCTTGAGTTCTCTAAGATGCTGGCCGTCAGCTTGCTTATCTTTATGAATGGCAATTCTAAAGTTGAAGAAGTAGTCACCTTGTCAAGATATGTCTTCATGGAGGGTTTTAATTCTGTCCCTTCACTTCCAAAGCCACATAAGATGTTGAGAAGATACCAACTGTGTTTCGAAGCCGTCTGCAAGCTTGGGCTACAGAGAAATTAATCTCTGTGCCATGAAGAGAATTTGCCAGCAAGATGGTTTTAAAATCATGATAGAGTCGAAAGAAGTGAAGTGACCAGGAATTTTCAACATGTTCACTTGTGCATTCATCAACAACTCCTTCCAACTGACCTCGTTGTTCTACCTTGGTTACCTTAAAAATAAGAATGAGACTGTCGACAAGATTGGAACATCTGCTCTCTAAAAGAAGATACTGCAGATGGAAGAAAAGAGGACTAAGCAGAATCAATTTCTTGGGAGGGATTACTCAGACCCGAAAACAATTCAAACTCATGAGTTTACTTTCTTGGGTTAAATATCTTTGCAGAAAGTCTACGGACTACTTACAACAGATTCATGGACTTTCATACATGAGGCAAATTGAATATCTATTCTTAATTTTATTGGGGAGAACCATTGAAGATCTTGGACCCTAAGGCTACAGCTCCTTCACGAAAATGGTACGAAA
>D_pulicaria_Bunyaviridae_5
TGCTCCATGTTTCTGAACAATAGAATCATGATCTATCCCAATCTGATGGAGATTGTTGTCAAAAATTCTTATCTGCTCACTTCTAGTGACTTCATGACGAAGCTCATCCATAAGAAAGTTTGGGGTCTGGATGATTAGAATGCTAAGTGGCTTTCTAATCCCAAATACATTACAGTAGAAACATACTGCACTGTCATGAACTTCATGTGGAAATACATCAATTTAAAAATGAAGAAATTAAGTGGGAAGAGGATGTCATCTAGTGAAGTCAAAGAGTTTCCTGTGGTTGTGGATGTTGCTGTGTCATCTGAAGACTCTGAAATACTAACAAGCTTTGAAGCAAAATCCTCTGGAGATATCACAAAATCCAACATTGCGTTGGCAGTCGACTACAAGTTTGGTGTCTCTTTGCAGAAATTGTGGGCATTAATGATTCTGTACAAACAACTTCATTAACCGTTCTGGTTTCTGAGTTTAATTCTGACTTCACCTTGCACAAAAACTGCATTCGACATTTTTTCAGGTGGGACACTACTGCAATCCTCATAGGAGAGCAGGAATCACTGGCTTCAAGGCAAAAAGAGATGGCCTCAAATCGAACGAAGGTTTCGTCTGGAGGTGGTAGCTTCAGCCTGACTAGTCACTGTCAGATTGGTCAATCATTACTTCAGTATGTTCTGCTGGGT
>D_pulicaria_Bunyaviridae_6
GCAGTTATTTTTCCTTTTTAAGCAGTGAATATTAAAAAGACAGGTAAACATTCTCAAATTACTTTCACAAACTGGTTTCTGAATTTAACTCTGACTTCTTTTTCAATAAAATGTATCAGGCCACTGTTCAGGTTGATTACTGTTACTAACCTAATAGAAGAACGAGAATCCTTGGCTACCAGACAGGAAGAGATGGCCTGAAATCTTACTAATGTGCTATTTGGAGGAGAAAAGTTTTGTCTCACCAAACACTGTCCTATTTAAAAAGCTTGGTCCATTAGC
>D_pulicaria_Bunyaviridae_7
CCGTCAATAGGTAAGACCCACGAGTTCTCGGTTCATGGGATCAAGATTCGTAAGGACCACTCCAACAAGGATTACTAAAGCAGATCCATGGATCCACTTAGATGAGGAAAATTGGACAGGCAATCCTTCATAAATTCAGAAGTTACACTCTAGAAGAATTGGGAACTCTTAAAGCAAGCAGCTCTTTCAACGAGGAATGGTACCAGTTTGAATATGGCTAGAACTATTCTAGAAAGAAGGTCATCTGAGTTATAAGGAATCCGAATGATGTTCTGGAAATCAGTCTCTTCAAGCAGGCACTACTTGAAGTAGAAAAGCAAGGTGCCATGCATGTTTGCATTTCTGCGGTCTTAGAGAAATTTACGTCTTTGGAATTCACGGAAGGGTCATCCAACTGGTAAAACTATTGCAAAAGCCATTTGCAAAATGTTCCCTTTCAAAAAAATGACATATCTTGGTCATAAAGCATCTAAAGATCTTCTTCATGATGCAGAGGCAAAAGCAAGGAGATAACTTTGAAACAGTGACAGAAGCAGCTGATGCTAAACACTGGAATCAAGGGCACTTTGTTACAAAATTTGCAGTAGTTCTCATGTTATTTTGTCCTGTTTACATGCATCCCATTATACAGAGAGGAATATCCATGTTTTTAGAGTAAAGAATCATGGTTGATCAAAATCTTATGGAAATCATTGCAAAGAACTTTGAACTATTAACCAGAAGTGATTTTCTAGCTAAACTACATGGCAATTATTGGAGTCAAGGAACTTATGAAGAAAACTGGATGGGAAAGCCTGGAGCTCAGTACCTGAAGGTTAAAACTGGAATGATGCAAGGCATTTTGCATTACACCTCTAGCTTGCTCCACGGCATAAAGATTCTATTCATGAAG
>D_pulicaria_Bunyaviridae_8
TTTCACGTTTCAAAAAACTGCATAAGGCGTCTATTCAGATGGGTCACCATAACAAATCTAATAGATGAGCAGGAGTCTCTTGCTTCAAGGCAAGAGGAAATGGCCTCCAACCTCACCAATGTACTGTCTGGAGGAAGTAGTTTCAGTTTAACATCAAATTGTTAGATAGGCCAAGCTCTGTTACACTACAACCTCCTTGGGTCTTCAGTGTCCTCAGTTTTCAGCATCCTGAAGGAAGTACTGACCCAACTTACCGACCCAGGGAACGGCGTCTTCCTCATTGACTTTCCCTTCTTCGCCGGTTTTCTAGGTTTCAAGTACAACCTCTGGAAAGCAGCAACTTCTACAGACCTGGACCAAACCTATCGAGGCATGATCAACAAGTTTCCTGAAGTCAAAGTTGATTTTCAAAAGCGACTTACCATAGACATTAATAATGGAGGTTCTTTCATCCACATTCGTGTTATCTGATGGGGTGACAGGAAGAAATATAGCAAGCTAGTTGAGAAAATGAAATTAACAATTGATTGAAGACAACAGATTGACAACAACCTGTGTGACAGCTATGACCATCATTGAGCATCTCATGAACTGTTGACCATGCTGCATTTGCAAATAAAT
>D_pulicaria_Bunyaviridae_9
GAAGTGATAACCTTATCAAGATTTGTGTTCATGGAAGGATTTGTGTCTTACCAATTATTACCAAAGCCCCAAAAGATGCTTTAAAAGGTACCTGTAATTATGGGGAGCAGATTACAGTCTTGGGATACCAAAAAACTGTTTACTGCCATGGAAACAATTGTTGCGAATAGAGGGTTGGAGCTCATAATAAATGGCACTGAAATGAAATGGGGAAATATGTTCAACATGTTCACAGGAAGGCATTTGGAAAGTCCTTTTCAATTAACCTCTTTTTTTATCTTGGATATCTTAAGAACAAGAATGAAGCAACAGAATAGAATGGGACATCTGAGCTATATAAAAAGATAGTTGAAATGAAAGAATTAAAGCCTGATAGGAGAGATTATTTAGGAATGAATGATCCTCCAGTGGATGATGTCAGAACCCATGATTTTTCTCCAAGTTGGATAAAGTATTTATGCAGAAACTCAATAAAAACTCTGAAGAAGTTAAATTTTGCATCAGTGATGGAGCAACTTGAAATTAGCATCTTAGACCACCTTGGCTCTTACACTTTGGAACAACTTAGCACTTTGAAAGCAAGTAGTGCCTTTGATGAGAGCTGGTACAAGTATGATTCAGAACAGAATTATGGCAAAAAGACCTCTACTGTCTTTCTTCTTTTTCTCTTTTTCTTCTTTTTC
>D_pulicaria_Bunyaviridae_10
GACAAAGCTCTAGTATAGCTTGTGATTACTTTGACAAGATAGTTATTCATGGAGGGATTCGTATAATCACCATTGCTTCCTTAGCATCACAAGAATCTGGAGAAGATTTTCGTCGTCTTCCGTAGTAGACTACAAGTCTGGGTCACCAAGAAGCTTATAAATTCCACGATAGTTTCAAAATATTGTCAAAAATGGGTAAACTCAACTGGTCAGAAATTTTCAATATGTTTACAGGATCGTTCTTGGAGAATCCTTTCTAGCTAACCTTATTGTGCTACCTTAGGTATCTGAAAAAAATGAAAGTGCAGAGAAAAATGCAACTTCAGCCCTGTATAAGAAGA
>D_pulicaria_Bunyaviridae_11
GACAAAGCTCTAGTATAGCTTGTGATTACTTTGACAAGATAGTTATTCATGGAGGGATTCGTATAATCACCATTGCTTCCTTAGCATCACAAGAATCTGGAGAAGATTTTCGTCGTCTTCCGTAGTAGACTACAAGTCTGGGTCACCAAGAAGCTTATAAATTCCACGATAGTTTCAAAATATTGTCCAAAATGGGTAAACTCAACTGGTCAGAAATTTTCAATATGTTTACAGGATCGTTCTTGGAGAATCCTTTCTAGCTAACCTTATTGTGCTACCTTAGGTATCTGAAAAAAATGAAAGTGCCGAGAAAAATGCAACTTCAGCCCTGTATAAGAAGA
>D_pulicaria_Bunyaviridae_12
AACTGCATTCGACATTTTTTCAGGTGGGACACTACTGCAATCCTCATAGGAGAGCAGGAATCACTGGCTTCAAGGCAAAAAGAGATGGCCTCAAATCGAACGAAGGTTTTGTCTGGAGGTGGTAGCTTCAGCCTGACTAGTCACTGTCAGATTGGTCAATCATTACTTCAGTATGTTCTGCTGGGTTGACTGTTTGAGTTGTGTTTCAAAACCTCAAAGAAGAACTCAAAACAAACACAAAATAAATGATCCTGATTTCTGATGGACTTCCCTTTCTTCTCAAGATTGGTGGGTTACAAGTTCAACTTGTGGAGAGCTGTTACTTCAACAGAACTATAGGGAGGACTTAGGCCACGATTAACCAGTTTCCAATAAAAAAAAACTAATGTCAAGATGTAGCTTACTTTGGACACCTCAAATGGAGGGTTTTTCAGCTATACAAGTCATCACATGTCAAAACCGGAAGAAACACGCCAGATTAATTGAGAATATGACGAAGCTTACTGGACTGGAGGCAACAGATAGACTCAAATCATGAAGTTCTATACAAAGCTTCTAAGGACTCCAATGAAGTGCTTTTTAATTTTGCTAAAAGAATTCATTCAGCTGGTATATCTGCTTCACTCAGTGGTAAAGTCAGTTTATCAAGAGTTGTTGCAGCATCTGTGTACATAGCATCCAAACATGTTATGACTCAGTCTACTTTTTGGTTAAAAACGAAAAAAACTGGTGCCAAGATCACCTTGTTGAAATCAACTTATTAAAAGTCAAGAGAATCCATGGAACAACCTATGTTCACCCCTGAG
>D_pulicaria_Bunyaviridae_13
ATGGAGGGATTCGTATAATCACCATGCTTTCCTTAGCATCACAGATTTCTGGAGAAGATTTCGTCGTCTTCCGTAGTAGACTACAAGTCTGGGTCACCAAGAAGCTTATAAATTCCACGATAGTTTCAAAATATTGTCAAAAATGGGTAAACTCAACTGGTCAGAAATTTTCAATATGTTTACAGGATCGTTCTTGGAGAATCCTTTCTAGCTAACCTTATTGTGCTACCTTAGGTATCTGAAAAAAATGAAAGTGCAGAGAAAAATGCAACTTCAGCCCTGTATAAGAAGATAAAAAAAATAATAAAATAAAAGTCAAAAGACCTCACTCTAATTAATATCTTGAAAGAAGATCCTGAACCTTCAAAACTAGAAACTCATTAGTTCTCTCCAATGTCAATCAAATTTCTATGCTGACAATCAAAAGATTATTTATCTCAAATTCATGGTCCATCCAGAGGCAGATGGAAGACTCAATCTTAGATCAACAAGGAAGGAACACTATCTAAGACCTACGAACGTTGAAAGCAAGTGGTTCCTTTTGCAAGGACTGGTACGAGTACGAGAGAGGCAAAGTGTATTCAAGGAAAAGAGCAATGGAAGCAGTGCGACCTAAAAATATTTCTGACGACTCTACCGTCAGCATACAACACATAAAGTAGAGCAGCATGGAGCCATGCACGTTTGCTTGTTTAAAAAGTCACAACATGGAAGCCTTAGGGAGATCTATGTCCTAGGGATGGATGAAAGGATTGTCCAACTACAGATTGAGAGTATTGCAAGGGATATTTGCAAAATTTTTCCGTTTGAGACTACGACCAACCCCAGATTTAAAGTAGCAGATTAAAAGAACAATTTACACGACAAGAAAACCAAGAAGCTCTTAACTGAACCTACGATAAATTTCCCCAAGTCA
>D_pulicaria_Bunyaviridae_14
GAGTTTAATTCTGACTTCACCTTGCACAAAAACTGCATTCGACATTTTTTCAGGTGGGACACTACTGCAATCCTCATAGGAGAGCAGGAATCACTGGCTTCAAGGCAAAAAGAGATGGCCTCAAATCGAACGAAGGTTTTGTCTGGAGGTGGTAGCTTCAGCCTGACTAGTCACTGTCAGATTGGTCAATCATTACTTCAGTATGTTCTGCTGGGTTGACTGTTTGAGTTGTGTTTCAAAACCTCAAAGAAGAACTCAAAACAAACACAAAATAAATGATCCTGATTTCTGATGGACTTCCCTTTCTTCTCAAGATTGGTGGGTTACAAGTTCAACTTGTGGAGAGCTGTTACTTCAACAGAACTATAGGGAGGACTTAGGCCACGATTAACCAGTTTCCAATAAAAAAAAACTAATGTCAAGATGTAGCTTACTTTGGACACCTCAAATGGAGGGTTTTTCAGCTATACAAGTCATCACATGTCAAAACCGGAAGAAACACGCCAGATTAATTGAGAATATGACGAAGCTTACTGGACTGGAGGCAACAGATAGACTCAAATCATGAAGTTCTATACAAAGCTTCTAAGGACTCCAATGAAGTGCTTTTTAATTTTGCTAAAAGAATTCATTCAGCTGGTATATCTGCTTCACTCAGTGGTAAAGTCAGTTTATCAAGAGTTGTTGCAGCATCTGTGTACATAGCATCCAAACATGTTATGACTCAGTCTACTTTTTGGTTAAAAACGAAAAAAACTGGTGCCAAGATCACCTTGTTGAAATCAACTTATTAAAAGTCAAGAGAATCCATGGAACAACCTATGTTCACCCCTGAGGGCTTTTCCTGACCCTGTTTTCCTTGGGAATTCCCCAGGAAAAAGCCTACTTGCCTCC
>D_pulicaria_Bunyaviridae_15
TTAAACTCAACTGTTTTTAAGAAGAGCAGAACCAATGGAGTCTTATCCTGGACTGAATTTTCAAGTACATACTCTTCAAAATTTGAGAACCTGGTTCGCTGTGAATCTACAATGCTCATCATGACCTCTTGATTGGATGGAGTTCTTCAGAATTAAATTTTTGAATCAATGAGTCAAGTACAATCTAATAGAAGTCTTCCCAAGTTCTTGTTCTGATGAATGGAACAAGATGCTGGCACTATCTTGCTTAATTTATATGAATGATAAATCCAAAGTAGAGGAAGTAATAACTAATAGCATATTCATATTCATGGAAGGGTTTGTCACCTGCCCAGCTTTAGCAAAGCCTCACAAGATGATCGAGAAGTTCCCAACTGTCATTAGGAGTCGATTGCAAGCATGGGGAACCAACAAACAACTTGAAGCAATGGCAAGAATTGTTGCACAAGGCGAATTCAATCTTCAAACAAGGGATGGTTAGGTTGTTTTGTGAACTATCTTCAATCCTTACACTGGAGCCTTGCTGGACAATCCCTTCCAACTAACATCATTATTCTACTTAGGTTACCTCAAAAATAAGAATGAATCTCCTGAGAAAAATTGAACCACTGCTCTTTATGAGAAGATACTTGGCAGGCAAGAAAAATGACCCTCACGAGATGAGTTTTTAGGATCAGGAGATCCTCATCCCTCTGATGTCCAAACTCATAAATTTC
>D_pulicaria_Bunyaviridae_16
CTCACCAACGTATTATCTGGTGGAGGAAATTTTAGCTTGAATTGGAGGAGCAGGGAATTTTTTCAGATTGGTCAGCTCCTTATTCACTATAATCTTCTTAGCTCAAATGTATATCCAGTGTTCCAGCTTTAGAAGAAGAGTTGATAAGGCTCAATGATACTGGGAATGGGTTATTTTTAATGGATTTCCCTATCTTTGCGTGGCTGATTGGTTTTTAATACAACCTTTGGAAGGGTGTCAATTCAACTGATCTGGGGAGGACATAAAGATGGGTAATTGCAAGATTTCCCAACCATAAGACTGGAGAGAAGAAATAGCTCACAATTGACACTACGGAGGAGACGACACTAGTGGAAGAAGGCTTTTGTTCACACCAGAGTTGTCACCTGGGGAGAAAGGAAGAAACATGGACGTGTTATTGAGAATATGAAGCTACCTACTGGCTGGAGGCAGCAGATCGATGCAAGCCCAATTTTCCTTTAGAGACCAGCCACCAAC
>D_pulicaria_Bunyaviridae_17
CTGTTCCATTGTAATAAAATGGATCTCACAAGTCAATTTGCAGTGCAGTACATGACTAACAACTCAGGAAAGAAATCAAGAGAGGTACGACAAGTGCTTGCAACAACAGCAGTGTAATCAGATGACTCTGAGCTCAAGATCAGCATTGAAGTATAAAGTGAAGAAGACTTGAGACATGCTTCTATCTCAATTGCACTGTGTTTCCTGTTTGATAAGCGTTTTGGCCCGTTCATAGGAATCTATGAATCTGTTAAAACAACGACGAACATGGCAATTGTGTGAGTTCAATTCCGAGTATACTTTTTACAATATACTATTAAGCCGTTGTTACGATGGATCACAGCAGTCAACTTGATTCTCGAACAAGAATCATTGGCAGCTCGGCAAGGTGATTTGGCCTAAAACTTAACAAATTTTTTATCAGGTGGAGGAAGTTTTAGCTTGACGGCTCATTGTCAGATAGCACAAGCATTTTTGTAATGCACTTTGCTTGGATCTGGAGTTTGTGCAATATTTGGCCGTCTGTGTCAAGAAATAAGTAAAGTCCCTGATCCCAGCAATGGATTTTTCTAAATGGACTTCCCCTTCTTTGCTGGACTGTGTGGTTTCAACTATAATTGGTGGAATGCTGTGAAACACTCTGACTTGGGCAAGTGCTACAAAGCCATGATCGGTGAAGTGACCAGAGTGAACTGGAAAGACAAGAGGCTCACCTTGGAGATAAATCGTGGTGGTTCATTTGTGCATACCAGGATCTAAAGGGGGGACCAGCCACTT
>D_pulicaria_Bunyaviridae_18
GACAAAGCTCTAGTATAGCTTGTGATTACTTTGACAAGATAGTTATTCATGGAGGGATTCGTATAATCACCATTGCTTCCTTAGCATCACAAGAATCTGGAGAAGATTTTCGTCGTCTTCCGTAGTAGACTACAAGTCTGGGTCACCAAGAAGCTTATAAATTCCACGATAGTTTCAAAATATTGTCAAAAATGGGTAAACTCAACTGGTCAGAAATTTTCAATATGTTTACAGGATCGTTCTTGGAGAATCCTTTCTAGCTAACCTTATTGTGCTACCTTAGGTATCTGAAAAAAATGAAAGTGCAGAGAAAAATGCAACTTCAGCCCTGTATAAGAAGATAAAAAAAATAATAAAATAAAAGTCAAAAGACCTCACTCTAATTAATATCTTGAAAGAAGATCCTGAACCTTCAAAACTAGAAACTCATTAGTTCTCTCCAATGTCAATCAAATTTCTATGCTGACAATCAAAAGATTATTTATCTCAAATTCATGGTCCATCCAGAGGCAGATGGAAGACTCAATCTTAGATCAACAAGGAAGGAACACTATCTAAGACCTACGAACGTTGAAAGCAAGTGGTTCCTTTTGCAAGGACTGGTACGAGTACGAGAGAGGCAAAGTGTATTCAAGGAAAAGAGCAATGGAAGCAGTGCGACCTAAAAAT
>D_pulicaria_Bunyaviridae_19
TATCTTGGCTTCCTTAAAAACAAAAATGAGACTGCAGAGCGTAATGCTACTTCTGTGTTGTACAAGAAAATTTTGGAAATGGAAGAGAAGAAGCCAAAACAAGATAAATACCTTGGAAAGGAATACCCTGATCCAGCTTCTGTGATGACTCATGATTTCTCCTCCTCCTGGATCAAGTTTTTTGTGCAGACAGTCCAAAGATTACTTGATGCAAATCCATGGATCATCCAATATGAAGCAGATTGAGGAATCAGTGTTGGACTTAATAGAGGAGAACACAATTGAGAACTTAGGCACTCTAAAAGCTAGTAGTGCTTTCAATTAGGCCTGGTATGAGTTTGAAAATTGAAGGGTCTACAAGAGGAAGAAGGTGATGGAGGCTGTTAGACCCGAAATTGTTGCAGAGGACTCAACACTTAGCATCCACTTATTCAAACCTGCCTTATCGAAAGTGGAGACACAGAAAGCAGATAATGTTTGCTTGTTCAAGAAATCCCGGCATGGCGGCTTGCTCGAGATTTATGTGCTTGGAGTTGAAGAGAGGATTGCTCAGCAGGCCATAGAGACCATTACCATAGACATTTACAAAATGTTCCCATACAAGACCATGACAAATCCAAAGTTCAAAGGACGCAAGAATAACTGCCATGATAAGAAAGCAAAGAAGTCTGAACCAGTCATCAAGGCTGCAAAATCTGATGATGCGTAACAGTGGAATCAAGGTCCCTTTACACAAAATTGGCTCTCATACTCATTGAGTTATGCTCTAATAATAAGAGGGATATCCATGTTTACAGGA
>D_pulicaria_Bunyaviridae_20
GATGTGCTGTTTTCCTCAGATGACTCTGAGATTTCGACTAGTTACCATGCATCACATTCACGGAGTCACTGTTCCGAATGTAATACTAGCAGTCTAATACAAATTGGAAAGCATATTCTGAGATGTGGGGGATCTATGACTCAATCAAAACATCATCACTACTCTACTAGTGTCTGAATTTTAATCAGATTTCACTTCTACAAGAATTTGAAATTGATCACAACTTTTTTAAATGGGTTACAATCACCAATTCGATAGGGGAGCAGGAATTCCTAGCTTCCAGACAGAAATTGGCTTCAAATCTCACCAACGTATTATCTGGTGGAGGAAATTTTAGCTTGAATTGGAGGAGCAGGGAATTTTTCCAGATTGGTCAGCTCCTTATTCACTATAATCTTCTTAGCTCAAATGTATATCCAGTGTTCCAGCTTAAGAAGAAGAGTTGATTAAGCTCAATGATCCTGGAAATGGGTAATTTTTAATGGATTTCCCTATCTTTGCGTGGCTGATTGGTTTTAAATACATCCTTTGGAAGGGTGTCACTTCAACTGATCTGGGGAGGACATAAAGATGGGTAATTGCAAGATTTCCCAACCATAAGACTGAAGAGAAGAAATAACTCACAATTGACACTACGGAGGAGACGACACTAGTGGAAGAAGGCTTTTGTTCACACCAGAGTTATACCTGGGGAGAAAGGAAGAAACATGGACGTCTTATTGAGAATATGAAGCTACCTACTGGCTGGAGTCAGCAGATCGATGCGAAGCCCGAT
>D_pulicaria_Bunyaviridae_21
TATTTAGGAATGAATGATCCTCCAGCGGATGATTTCAGAACCCATGAGTTTCTCCAAGTTGGATCAAGTATTTTTGCAGAAACTCAATAAAAACTCTGAAGAAGTTACATGGTGCATCAGTGATGTAGCAACTTGAAATTAGCATCTTAGACAACCTTGGCTCCTACACTTTGGAACAACTTAGCACTTTGAAAGCAAGTAGTGCCTTTGAAGAGAGCTGGTACTAGTACGATCCAGAACGGAATTATGGCAGAAAGAAAGCTGCAGAAGCAGTTAGACCTTTAATA
>D_pulicaria_Bunyaviridae_22
TGGCATAAACTATGTCTGTCAATACCATGGATGAGAAACAACCCCCAAAACACTTTAGAGGCGAGCCCATTCGTCTCCTACTGTCAACTCAAGGATTTCCTCTCTAACCTTGAAGGGAGGAAGAGGGTTGTTCAGACATCA
>D_pulicaria_Bunyaviridae_23
AATCGCATGAACACTCAAGTTGGACATGGTGCCTCAAGGATGATATTCATTTCCATGTTGGTTTTCATGAATGATAAAACTCGGGTTGAAGAAGTGATAACCTTATCAAGATTTGAGTTCATGGAAGGATATTTGTGTCTTACCCATTACTCCCAAAGCCCCAAAAGATGCTTGAAAAGGCACCTTTAATTATCGGGAGCAGACTACAGTCTTGGGATACCAAAAAACTGTTTACTGCCATTGAAACAATTGTTGCGAACAGAGGGTTTGAGCTCATAATACATGGAACTGAAATGAAATGGGGAAATATGTTCAACATGTTCACAATAAGGCATTTGAAAAGTCCTTTTCAATTGACATATCTCTTTTATCTTTGATATCTTTAAGAACAAGAATGAAGCAACAGAGAAGAATGGGACATC
>D_pulicaria_Bunyaviridae_24
TGCGTCTTGGAAATCTTGTTGTCTAGGAAGACTTTAAATGCAAAATTCATCATCATCGTCTTGGAAATGTGTCAAGAATGTAAAGTTATGTTTGGAAGTCTTGTCGTCAGTCTAACAAGCATGTGTCAAATTGAGAAAGCTCTACTTAATTATACCCTGATTGGTTCAACAGTTACTCCTTTTATTCACATGCTGATGGATGCAGTGAAGAAAGTTCCCGATCCAGGCAATGGGCTCTCCCTGATGGATTTAAAAAATTTTTATGGTTTATGCGGATTAAAGTACAATCTTTGGCAAGCTGTTAAAACTAATGCTCTAGTTCACACTTCTTTCATAGAAGAATAGTTCAACCCGGCAAATGAAAAGATGACGACATCTTCTGGT
>D_pulicaria_Bunyaviridae_25
TTTTATCTTGGATATCTTAAGAACAAGAATGAAGCAACAGAGAAGAATGGGACATCTGAGCTATATAAAAAGATAGTTGAAATGAAAGAATTAAAGCCTGATAGGAGAGATTATTTAGGAATGAATGATCCTCCAGTGGATGATGTCAGAACCCATGATTTTTCTCCAAGTTAGATAAAGTATTTATGCAGAAACTCAATAAAAACTCTGAAGAAGTTAAATGTTGCATCAATGATGGAGCAACTTGAAATTAGCATCTTAGACAACCTTGGCTCTTACACTTTGGAACAACTTAGCACTTTGAAAGCAAGTAGTGCCTTTGATGAAAGCTGGTACAAG
>D_pulicaria_Bunyaviridae_26
CCGAGTAGATGTCACCTGTGACTATTTATAGGGACATGGTTAATGTCCCAGTATATATCAATGTCTCCCATAGGGAAAACGGAGTGGATATGAATTGTGAACCAATGCCAACAGGTAAAGATACAATGGTTGGAGTCATCAATAGTGAACATGTCATATCCAGTAATGTGCCCTGTATAAATACACTCATGATTTTACAAGTTAACTATCTTTGTGCCCATATTATTGATCGAGAGACTGGATCAGTGCCTCCTAGGATGGATGGTGATTGTGACAACCTAACTCCTGACCTGGTATTTTAAAGAGATGATTCTTATCTTGTCGTTGAATTCACAACAACCAAGTGTGATGTAATGAGGTTGTATGAACAAGCTGGCTTGATCAAACGAACTAAATACTTTCAACCACTACTGACAAGGATCAATAAAAAACCAATTATCTACATTGTTCTAGTCTGTGGACCTTTTAGGATTTATTCCAATGTCATTACTCAAGCAAGAACGAGTGGATGAGCTTTGCTTCAGATTCAAGGTCTCAAGAGAAGTAATTGTTTACATCCAAAGTAAACTAGGTCTTTGTGAGAGCCCTCTAACCTCTGAAGCCAACAGACTGCAAGAACAAGCAAAATAAGTGCTGAAAAGCATTGGATTCACTTGGGAGAACACTTATAGAAAATTCCCATTTATGACAGAAGACATGTACAATGAATGGCGTGCTGCCCCCATTGATAAAGATTACATTCGCAAGTGTATCGAGTTTGCAATGGCTAAGTCCAGAGAGGAAATGATTGGAAATCATTTCACAACAGGCTCAAACATAACTATGAAGGAACGAAATGACAAAAATCTTAATGAGTGCAAGAATCTCATTCCTGAATTTGGAAAGCAATTCTTCAATGAAGACCTCTATCAGATTCCCCATTCCACAAAATCAATCTTGTGCATTCCATTCTGGAATTTGGATAAACCGCATAAAATACCGTACCACAGAGTGTCAGTGATTTTACAACAGAGCCATAAGACTGAACTGATGAACATTGGAGTGTTAAAACCCGATGACCACAGCAAGAGAGAAATTGTGCCCACCGAAATGAAACCAGAAATATTGGCCTA
>D_pulicaria_Bunyaviridae_27
TTCAATTAGGACTGGTATGAGTTTGAAAATTGAAGGGTCTACAAGAGGAAGAAGGTGATGGAGGCTGTTAGACCCGAAATTGTTGCAGAGGACTCAACACTTAGCATCCACTTATTCAAACCTGCCTTATCGAAAGTGGAGACACAGAAAGCAGAGAATGTTTGCTTGTTCAAGAAATCCCAGCATGGCGGCTTGCTCGAGATTTATGTGCTTGGAGTTGAAGAGAGGATTGCTCAGCAGGCCATAGAGACCATTACCATAGACATTTACAAAATGTTCCCATACAGACCATGACAATCCAAAGTTCAAAGGACGCAGATAACTGCATGATAAGAAAGCAAAGAAGTCTGAACCAGTCATCAAGGCTGCAAATCTGATGATGCGCAACAGTGGAATCAAGTCCCTTTACAACAAAATTGGCTCTCATACTCATTGAGTTATGCTCTAATAATAAGAGGGATATCCATGTTACAGGAA
>D_pulicaria_Bunyaviridae_28
GTGCAGGAGCTCATATCTCAGTCTCAAATGATCCAGAAGAAATTTCCCCACTACCCCGTGTACCTCTTGATTTGACCCACAAAATCTACTGGCCATATCTTCTACACCATGTTTTGCTACAACAAAGATCTTGTTAATTAACAATTCACCTACAACACAGTTTTTAAAGAATCCAGAACCAATGGAAAAATAAACTGGACAGAATTCAGTTCAACATTTTTTCTAAGCTGGAGAACTTGGTCAGGTGCGAGTCAACTCTCTACACCCTAACGTTATACTGGATTGAGTTCTACCAAATCCCATTCTGGACCCAGGGGTCTTCTTACAAACTTTCTAAAAGATTGCAAAATGTCTGCCAATCTTGAGTTCTCTAAGATGCTGGCCGTCAGCTTGCTTATCTTTATGAATGGCAATTCTAAAGTTGAAGAAGTAGTCACCTTGTCAAGATATGTCTTCATGGAGGGTTTTAATTCTGTCCCTTCACTTCCAAAGCCACATAAGATGTTGAGAAGATACCAACTGTGTTTCGAAGCCGTCTGCAAGCTTGGGCTACAGAGAAATTAATCTCTGTGCCATGAAGAGAATTTGCCAGCAAGATGGTTTTAAAATCATGATAGAGTCGAAAGAAGTGAAGTGACCAGGAATTTTCAACATGTTCACTTGTGCATTCATCAACAACTCCTTCCAACTGACCTCGTTGTTCTACCTTGGTTACCTTAAAAATAAGAATGAGACTGTCGACAAGATTGGAACATCTGCTCTCAAAAGAAGA
>D_pulicaria_Bunyaviridae_29
GTTACAAAATTTGCAGTAGTTCTCATGTTATTTTGTCCTGTTTACATGCATCCCATTATACAGAGAGGAATATCCATGTTTTTAGAGTAAAGAATCATGGTTGATCAAAATCTTATGGAAATCATTGCAAAGAACTTTGAACTATTAACCAGAAGTGATTTTCTAGCTAAACTACATGGCAATTATTGGAGTCAAGGAACTTATGAAGAAAACTGGATGGGAAAGCCTGGAGCTCAGTACCTGAAGGTTAAAACTGGAATGATGCAAGGCATTTTGCATTACACCTCTAGCTTGCTCCACGGCATAAAGATTCTATTCATGAAGGACTATATTTCCAGAAAGATGAGATTCAACTCAAATAAGACTACCAAAGAAGAAAATGAAGAAAGAAAAGTCATCATAACATCTGCAGTTTCATCAGACGATTCATCGTTCAAGATCAGTTTCGAATTTGGGAATCCAAAAGATGCAGTTAGAGCAAACATCACTCTCCTGATCTGCTTTAAGTTTGGAAGTCGTTTTGGGGAAATTCTAGAGATTTATGATTCTGTCAAGACAACAAGGTTACTTGCAATGGTTGGAGAGTTTAACTCAGAATAATTTACATTCTATAGGAATTCTATCATTGCTGCC
>D_pulicaria_Bunyaviridae_30
AATGAGTCAACTGAGAAAAATGGGACAGCAGAATTGTACAAGAAAATCATCGACATGGAAAGTTTGAAACCCAAGACACAAGATTACCTTGGCTTAAAAGATTCTCCAGTTGATGATGTTTAACCCATGAATTCTCACCTAGTCTCGTCAAGTACCTCTACAGATATTTAATCCAGACTTTAAAGAAGCTTCATGGAGAGTCAGTATAGGACCAACTGGAAATTAGCATTCTGAACAATTTGGGCTCTTACACTATAGAGCAACTAAGTACTCTCAAAGAAAGCAGTTCTTTCGATAAAAGTTGGTATAAATATGAGTCAGGTAAAAGATATGGAAGGAAAAGAGCAACTGAAGCAGTGAGGCCTTGATTACAGGTGAAAAGTGTACTAAAGCATTCAGCTGTTGACTTTTGCTTTACAAAAGGTGGAAGAAACAGAAGCAATGCATGTTTGCATCTTCAGAAATCCCATCATGAAGGTTTGAGAGAAATTATGT
>D_pulicaria_Bunyaviridae_31
AACTCTGAATTCACTTTCCACAAGAATACCATCAGGCCTCTGTTAAGATGGATAACAGCATGCAACTTAATAAGTGAACAAGAATCTTTTGCCAGCTGGCAAGAAGAGATATCATCAAATCTGACCACTTTTCTCTCTGGAGGTGGTAGTTTCAGTCTAACGTGTATGTGTCAGATATCTTACATTATGCCTTGATGGGGCCATCTATCTCACTACTATTTGTGCAGCTGATGGATGAAGTCATGAAAGTTCCTGACCCAGGAAATGGGTTTTTCTACATGGATCATCCTTTCTTTTCTGGCCTGTGTGGATTTAAGTACAACTTATGGCTAGCAGTCAAAACCACTGGATTAGAAGTTGGCTACAAGATGATGTTGAACAACTTTTGACAAGAAAAAGATCAAGAGGGTGGAGAGGAGAAAAAGAGATTTTTTACTCTGGAGACCACTAGTGGAGGTGCATTTGTTCACACCAGACTAATAAGAATGGGGGACCATGAGAAGCTCAAGGAACTAGTTAAAGAAATGGAGATCCAAGAAGATTGGATCCAGCTGATCGACAGGAATCCAGAACTCCTTTACAGGATGTCCAAGAACTCTGATGAAGTAATCTTAAAGTTCGCTAAGAAGGCCAACTCTCCATCAGGAGTCTCCTCATCTTTATCAGGGGGTTCCTGTATTTCAAGAACCATTCAGCTGTTTATGTGGCTCATAAACACGTTATATCCG
>D_pulicaria_Bunyaviridae_32
CAAGAAAAGAGGACTAAGAAGAATCTATTTTTTGGGAGGGATGACCCTGACTCGGAAACAATCCAAACTCATGAGTTTCTTTTCTTTGGTTAAATATCTTTTCAGAAAGTCTACGGACTACTTACAACAGATTCATGGACTTTCATACATGAGGAAGATTGAATATCTATTCTTAATTTCATTGGGGAGAATACCATTGAAGATCTTGGAACCCTAAAAGCTAGCAGCTCCTTCAACGAAAAGTGGTACGAGCATGAAAAGGGAAAATTGTATAAAAGAAAGAGAGCCACGGAGGTCATCTGACCAAGGGTCAGCTCTGAAGAGTACAACCTCAGCATTCATCTGGTAAAACAGGCCATATGCAAAGTTGAGTCTCAAGGCGTCGTGCACATAGTCTGTCTCTTCTCATAGTCTTCAAGAAATCTCAACATAGGACCGTTAGTGAAATTTATCTGCTAAATATGGACGAGAGGATTATCCAACAATTCATAGAGACGATTGCTAGGGCTATATTTGTAAAATGTCGTCGTATGAGGTCATGACTAACCCGAGATTTTAGGGAATGAAGAAAAACCCACATGACAAAAAGGCTAAGAAATTTCTCCCCGAGCCTATTGTCAAGGCTGCTAAGTCAGCAGATGCTCAACAATGGAACCAAGGGCAGCACAGCAACCAAATTTGCATTGGTCTTGATGGAGTACACTCTAACTTACATGCATCCATACGAGGGATTTCAACGTTCACTCAGAAGAAGATCATGATCGACCCCAAACTTATGGAGACTGTAGAGAACAAATCTCTACTCCCAACTTCAAGTGACTTCATGAATAAACTGCACAGCATGGTGTGGGACCCTTGGAACAGTGAGTGTGGGATGAG
>D_pulicaria_Bunyaviridae_33
ATCCTGAAAAAGTTGAGACACCATGATGCTTATATGTTTTCTACGATTCCACTAGATATCTGTTTTTCACACTGTTTGTTTATATCAAAGACCTGGTTACCTTTTGGAGTATCCACTGTTTTTAAAGAAACCAAGACCAATGACATCATCTCCTGGATTGCATTCACATCAGTGATGTCATCAAAGCTTGAAAACCTGATCGTGATGTATACCATGACTTCTTACTGGATGGAATTTTATCGAATTTCCTTTTCGACTTCAGTCATTAAAGGATCCAGATATGTACTCAATAATCGCATGAACACTCAAGTTGGACATGATGCCTCAAGGATGATATTCATTTCCATGTTGGTTTTCATGAATGATAAAACTCGGGTTGAAGAAGTGATAACTTTATCAAGATTTGAGTTCATGGAAGGATTTGTGTCTTACCCATTACTCCCAAAGCCCCAAAAGATGCTTGAAAAGGCACCTTTAATTATCGGGAGCAGACTACATTCTTGGGATACCAAAAAACTGTTTACTGCCATTGAAACAATTGTTGCGAACAGAGGGTTTGAGCTCATAATACATGGAACTGAAATGAAATGGGGAAATATGTTCAACATGTTCACAATAAGGCATTTGAAAAGTCCTTTTCAATTGACATATCTCTTTTATCTTTGATATCTTTAAGAACAAGAATGAAGCAACAGAGAAGAATGGGACATCTGAGCTATATAAAAAGATATTTGAAATGGAAGAATTAAAGCCCGATAGGAGAGATTATTTAGGAATGAATGATCCTCCAGCGGATGATGTCAGAACCCATGAGTTTTCTCCCAAGTTGGATCAGTATTTTTGCAGAAACTCAATAAAAACTCTGAAGAAGTTACATGGTGCATCAGTGATGTAGCAACTGAAATTAGCATCTAGACAACCTTGCTCCTACACTTTGGAACACCTTAGCACTTGAAAGGCAGTAG
>D_pulicaria_Bunyaviridae_34
AGCTCTCAAATTGGCCAAGATGCTTCAAGAATGATTTTCATATCAATGCTGGTTTTCATGAATGATAAAACTCGAGTTGAATATCGAGTTGAATTGTCATAACATTATCAAGATTGATAATGTTATGATTTGTTCATGGAAGAATTGGTTTCTAACCCCCTGCTTCCTGAGCCTCACAAGATGCTTGAAAATATCCCTGCCATCATCAGAAGCAGATTGCAATCATGGATCACCAAGAAACTGTTATCAGCAATGGAGATTAGAGAAAAAACAGAGGATTTGAGTTGGTCATCCATGGAACTTAGATGAAACGGGGGAACATTTTCATTATGTTTACAGTAAGGTTTTTAGAAAGCCCTTTTCAATTGACATCCCTCTTTTATCTAAGTCACCTAAAGAATAAGAATTAGGCTACAGAAAAGAATGGACTATCTGAGTCATACAAGAAGATAGTTGAGATGGAAGAACTGAAGCCTGAAAGAAGGGATTACTTAGGACAAAAGGACCCTCCTGTAGAAGATTATAGAACCCATGAATTCTCTCCAAGCTAGGTAAAGTACTTGTGCAGAAACTCAATAAAGACTTTGAAGAAACTGCGTGGTGCATCAGTGATGGAGTAACTTGAGATCAGCATTCTGGACAACCTGGGCTCTTACACCTTGGAAACACTAAGAATATTGAAAGCAAGCAGTGCTTTTTGAGAGAGCTGCTACAAGTGTATGATCCAGAAAGAATTATAGCAGAGAAAAACTGCAGAAGCTCTCAAACCTTTGATC
>D_pulicaria_Bunyaviridae_35
AGAATCAAAATCTGACTTTCTGTTTACTTCTTTGAACCTAGTGAAGTGGATATGGTTCTCCATGGAAACAATACCAGCATCTAGTAGTTCAAGGAGAACCGTTATTGGCATAAACTATGTCTGTCAATACCATGGATGAGAAACAACCCCCAAAACACTTTAGAGGCGAGCCCATTCGTCTCCTACTGTCAACTCAAGGATTTCCTCTCTAACCTTGAAGGGAGGAAGAGGGTTGTTCAGACATCATATTAGCGCCAATTGCTAATGAAGCAGGTTTCAGTAACATCATGAAGGCAGCTCAACAAGACTTCTTCCCTTGATTCACATTCCGCAGAGTGACTGTGGCAGACCCTCAAGACTCATCTTCCTCTGCACAGGTTTTGAAGCACATGCTCTTCACGATTAAGCTGTTTCCACTTCTAAAGGACCACTGTTCAGACTTACTGGTGATTTTAATCAAGAGGTCCCCCATGTTGCCAATTAAAGAGCAATTTGGAAGGACGAGCAAGCATATTTTTTTAGCTTTACTGTAGAAGTTCCTAAATGTCACCTCTCCTGGACGTGAAGAGTTCTTGTCATTTCTTTCTTCAGTGCACATATAATAGAGCACGGAAGAGGAGAAAGTTCAATGGTTTCTATGTCTTCTCCGTCCCAGGAGTTTGGTGTTGAATGTTGGATCATGTGAAGATAGTCATCAAGATTGACACTAAGCAACAAGGGGGT
>D_pulicaria_Bunyaviridae_36
AACATTTTCATTATGTTTACAGGAAGGTTTTTAGAAAGCCCTTTTCAATTGACATCCCTCTTTTATCTAAGTCACCTAAAGAATAAGAATTAGGCTACAGAAAAGAATGGACTATCTGAGTCATACAAGAAGATAGTTGAGATGGAAGAACTGAAGCCTGAAAGAAGGGATTACTTAGGAAAAAAGGACCCTCCTGTAGAAGATTATAGAACCCATGAATTCTCTCCAAGCTAGGTAAAGTACTTGTGCAGAAACTCAATAAAGACTTTGAAGAAACTGCGTGGTGCATCAGTGATGGAGTAACTTGAGATCAGTATTCTGGACAACCTGGGCTCTTACACCTTGGAACAACTAAGAATATTGAAAGCAAGCAGTGCTTTTGAAGAGAGCTGCTACAAG
>D_pulicaria_Bunyaviridae_37
TGCATCTCAAGGGTAGTTGCTACTTCAGTGTACATTGCTTCAAAACATGTCATGGCACAGTCAAGTTTCTGGAGTGACCAAGATGGTGCATCAGGGAAGATTACACTACTGATTTCTGAAAGACGATCTCTCGAATCATCCCTAAATCAAGACATGATCACTGATGATGAAATTGACATGATCTTCCCTATCAACATGGATTACAGCTACTTAGACAACTGTGCTCAATCCTTCGGTAGAATCGAGGGAAATTTCAGTGGAATATCTTTCAGGAAGACCAACACCAAAATAAATGTTGAGACGAGTCTAAATCTGATGTACTTTTCAGCCCCCTCAACCTTGTGAAGTGCAGATGGTTTTTCATGGAAACAATCCCTGTCTCCAGTAGGTCTAGAAATCGTCGATGGCAGAGACTGTGTCAAATCCCTTGGATGAGGGACAACCCTAAAGACACTCTAGCCGAAAGCCCATTTGCGTCACAATGTCAACTTAAAGAGTTTCTCTCCAACCTGAAGAGTAAGAAAATGGTGCTTCAAATATCAGGTGCTCCTATTGCCAAGGTGGCTGGATTTAGCAACATCATGTCTGCTGCAAGACAAGATTTCTTCCCAGGATTTACATTAAGAAGGTTCACTGTTCCAGGAACCCATGACTACTCCTTATCCTTCTGAGCTCTGAAGCACATATTGTGCATGGTCAAACAATTTCCTCTTGTCAAGGAGCAATACTCAGAGATCATGAAGAACTTTATCTCGAAT
>D_pulicaria_Bunyaviridae_38
ATCCCAGAAGATTGGATCCACTGGATCGACAGGAATCCAGAACTCCTTTACAGGATGTCCAAGAACTCTGATGAAGTAATCTTAAAGTTCGCTAAGAAGGCCAACTCTCCATCAGGAGTCTCCTCATCTTTATCAGGGGGGTTCCTGTATTTCAAGAACCATTCAGCTGTTTATGTGGCTCATAAACACGTTATATCCGAATCATCACTTTGGCATCTTCGAAAAGGTCAAAAGAAAACATCTCTACTCAATGCTGCTGTGAAAACAAGTAAGACTGCAATTGAAAATGAGGCAAGACTTACTGATCAAGAAATTTTGTTTTATTCCCTTATCTCTCTGATTATTAGTTCATTTCTGATCAATGTGCTTCAAGTTTCACAAAGATTCAAGGCAATGACTCAGCAAAAATATTCAAGAAAGTAAACACCAAAATTGAAGTGGGAGAGACTCAAAGTTCAGTTCTTTTTACCCCCATAAGCCTAGTTAAATGGAAATGGTTTGGTATAGATTACATCAAGACATCAAATAGATCTAAGATCAGACAATGCCAGAGACTTCGGGGATACATGAGTTGGTTGAGAGATACAGCTGAGGAGACTCTTCAGGCCAGTCCATTTTCAAACCATTGTCAAATGTTTGATTTCTTAACCAATTTGGATAGTAAAAGGAGAGTTGTCCTTATCTCAGGAGCTCCAATTGCCCAAGCTGCAGGATTCAGTAACTTATTGACATCA
>D_pulicaria_Bunyaviridae_39
GCAGATATTGATAATTTCCTCCGTGAGTCTCCAATCATTTTCTGGGGTGAATCTAAAATCAACACCCACAACAAAGCAACAGTTCTTGAAATGATAAAAAAAGGATTTGAGTTTCATGGACCTGATGTGGGTTTAGAGTGGTTGGAGCATCTTTCACAGTGGCAGCAGATCAAATTTGGAGATTGGTGCAATCTTGTTTCATCTATAGCAACTGACTATCTATTAGTCTTCGTCAGAATTGCAAATCAATGGAGATGATTATCAAGAAACTCAGATACCATGATCTCTACATCTTGATAAGACCAACTCATTCTAGAGGTCACATTTTTTACTCCTTATTCTGATAAAATTCATCTCTACTCAGTGATCCAAACAGTAACTAAACTGTATTAAAGGAATCAAGATCCAATGGAGTAATCACCTGGACAGAATTTTCAAGCACAAATCCATCAAAGTTAGAAAAATTAGTTAGATGTGAATCTTCTATGTTTATCATGACTTCATATTGAATGGAACTTTACTAAGTGAAGTTTTCTTCACATGGTCGTGAATATGATCTAAAAATCAAGTTGCAAGAGCTCAGTCTCATGAACTGACAACAATGTTGGCATTATACTGTTTCATCTTCATGAATGACAAAACTATATAAGGTCGAAGAAGTGATCACCGGCAGCAGATTCATCTTCATGGAGGTTTTTTTTATCTGTCCTGCTTTACGTAAACCGCAAAAGATGATTGAGAAATTCCCAATATGATTTGAAGCAGATTTT
>D_pulicaria_Bunyaviridae_40
GGTTTCTTACCCCTGCTTCCTAAGCCTCACAAGATGCTTGAAAAGATCCCTGCAATCATCAGAAGCAGATTGCAATCATGGATCACCAAGAAACTGTTATCAGCAATGGAGATTAGAGTAACAAAACAGAGGATTTGAGTTGGTCATCCATGGAACTTAGATGAAATGGGGGAACATGTTCATTATGTTTACAGTAAGGTTTTTATAAAGCCCTTTTCAATTGACATCCCTCTTTTATCTAAGTCACCTAAAGAATAAGAATTAGGCTACAGAGAAGAATGGACTATCTGAGTCATACAAGAAGATAGTTGAGATGGAAGAACTGAAGCTTGAAAGAAGGGATTACCTAGGACAAAAGGACCCTCCTGTAGAAGATGTCAGAACCTATGAATTCTCTCCCAGCTAGGTAAAGTACTTGTGCCGAAACTCAATAAAGACTTTTGAGAAACCTGCGTGGTGCACCAGTGATGGAGTAACTTGAGATTAGCATCTAAACAACGGGGGGCCTACACCTTGGAACCACAAAGAATACCGAAAGCAACCGGGCTTTTAAAAAACCTGTACCAGTGCTGGACCAAAAGGAATTTTGCGGAAGAAAAGTGGGGAAGCTCCCAGAACTTTATCCCCGGTTTGGTTGGCCCTACCCAAACAAATTCGGAAATTGCTTTCCCCA
>D_pulicaria_Bunyaviridae_41
ATGAAGGGATTCGTATAATCACCATGCTTCCTTAGCATCACAGATCTGGGAGAAGATTTCGTCGTCTTCCGTAGTAGACTACAAGTCTGGGTCACCAAGAAGCTTATAAATTCCACGATAGTTTCAAAATATTGTCAAAAATGGGTAAACTCAACTGGTCAGAAATTTTCAATATGTTTACAGGATCGTTCTTGGAGAATCCTTTCTAGCTAACCTTATTGTGCTACCTTAGGTATCTGAAAAAAATGAAAGTGCAGAGAAAAATGCAACTTCAGCCCTGTATAAGAAGATAAAAAAAATAATAAAATAAAAGTCAAAAGACCTCACTCTAATTAATATCTTGAAAGAAGATCCTGAACCTTCAAAACTAGAAACTCATTAGTTCTCTCCAATGTCAATCAAATTTCTATGCTGACAATCAAAAGATTATTTATCTCAAATTCATGGTCCATCCAGAGGCAGATGGAAGACTCAATCTTAGATCAACAAGGAAGGAACACTATCTAAGACCTACGAACGTTGAAAGCAAGTGGTTCCTTTTGCAAGGACTGGTACGAGTACGAGAGAGGCAAAGTGTATTCAAGGAAAAGAGCAATGGAAGCAGTGCGACCTAAAAATATTTCTGACGACTCTACCGTCAGCATACAACACATAAAGTAGAGCAGCATGGAGCCATGCACGTTTGCTTGTTTAAAAAGTCACAACATGGAAGCCTTAGGGAGATCTATGTCCTAGGGATGGATGAAAGGATTGTCCAACTACAGATTGAGAGTATTGCAAGGGATATTTGCAAAATTTTTCCGTTTGAGACTACGACCAACCCCAGATTTAAA
>D_pulicaria_Bunyaviridae_42
GTTATGTTTGGAAGTCTTGTCGTCAGTCTAACAAGCATGTGTCAAATTGAGAAAGCTCTACTTAATTATACCCTGATTGGTTCAACAGTTACTCCTTTTATTCACATGCTGATGGATGCAGTGAAGAAAGTTCCCGATCCAGGCAATGGGCTCTCCCTGATGGATTTAAAAAATTTTTATGGTTTATGCGGATTAAAGTACAATCTTTGGCAAGCTGTTAAAACTAATGCTCTAGTTCACACTTCTTTCATAGAAGAATAGTTCAACCCGGCAAATGAAAAGATGACGACATCTTCTGGT
>D_pulicaria_Bunyaviridae_43
AGCATCCAGTCATTCAGCGTGGGATATCAATGTTCCTCGAAAAGAGGATCATGATAGATCAGAATCTAATGGAGATTATCTCAAAGAACTTCGATCTTCTTACCAGTAGTGACTTCCTATCAAAACTACATAACAATCACTGGGGCCAGAAGAACTTTCGTGCTAGCTGGATGGGGCCACCAGGAACTCAATTCCTAACAGTCGAGACTGGAATGATGCAAGGAATCCTCCATTACACTTCTAGTCTATTCCATTGTCTGAAGATTTGATTCATGAAGGATTACATCACCAAGCAGATGAAGACAAACTCTAGAAGGACTGGAAATTCAGAAGAACCTATTGAAGATAGGAGAATTGTTATAACTCCTGATTTTTCATCTGATGATTCTTCATTTAAAATCAGCTTTGAATTCCTTAATTCTAGGGATGCAGTTCGTGCTAACATCACCCTACTCATTTGTCTCAAATTTGGGTGTTTGTTTGGAGAGATACTTGGCATTTATGACTCAGTAAAAACTAAAAGGATGTTTGCTATGGTTGGAGAATTTAACTCTGAATTCACTTTCCACAAGAATACCATCAGGCCTCTGTTAAGATGGATAACAGCATGCAACTTAATAAGTGAACAAGAATCTTTTGCCAGCTGGCAAGAAGAGATATCATCAAATCTGACCACTTTTCTCTCTGGAGTTGGTAGTTTTAGTCTAACGTGTATGTGTCAGATATCTTACATTATGCCTTGATGGGGCCATCTATCTCACTACTATTTGTGCAGCTGATGGATGAAGTCATGAAAGTTCCTGACCCAGGAAATGGGTTTTTCTACATGGATCATCCTTTCTTTTCTGGCCTGTGTGGATTTAAGTACAACTTATGGCTAGCAGTCAAAACCACTGGGTTAGAAGTTGGCTACAAGATGATGTTGAACAACTTTAGACAAGAAAAAGATCAAGAGGGGGAGAGGAGAAAAAGAGATTTTTACTCGGAGACCACTGATCATGCTGTGACCGCCTTCTGG
>D_pulicaria_Bunyaviridae_44
CTGGAGAGCATAGCAAGAGCCATTTGTAAGATGTTAACGTTTGAGACCACGACTAATCCTAAGTAGCTAAAAGGGGGCCAAGAACAATCTTTATGACAAGAAAGCTAGAAAATTGTTATATCTGAACCAGTCATAAAAGTCGCAAACTCTGCAGATGCAAAATAATGGAACCAGGGTCACTATACAGGGAAGTTTGCATTGATACTGATTGAATACACTCTTTCTTACATGCACCCACCAGAGATAAGG
>D_pulicaria_Bunyaviridae_45
ATGATCCTGAAAAAGTTGAGATACCATGATGCTTATTTGTTTTCTACGATTCCACTAGATATCTGTTTTTCACAGTGTTTGTTTATATCAAAGACCTGGTTACCTTTTGGAGTATCAACTGTTTTTAAAGAAACCAAGACCAATGGCATCATCTCCTGGATTGAATTCACATCAGTGATGTCATCAAAGCTTGAAAACCTGATCGTGATGTATAATTTTATACCATGACTTCTTACTGGATGGAATTTTATCGAATTTCCTTTTCGACTTCAGTCATTAAAGGATCCAGATATATACTCAAGAATCGCATGAAAACTCAAGTTGGACATGATGCCTCAAGGATGATATTCATTTCCATGTTGGTTTTCATGAATGATAAAACTCGGGTTGAAGAAGTGATAACCTTATCAAGATTTGTGTTCATGGAAGGATTTGTGTCTTACCCATTACTCCCAAAGCCCCAAAAGATGCTTGAAAAGGCACCTTTAATTATCGGGAGCAGACTACAGTCTTAGAATACCAAAAAACTGTCACTGCCATGGAAAAAATTGTTGCGAACAGAGGGTTTGAGCTCATAATACATGGAACTGAAATGAAATGGGGAAATATGCTCAACATGTTCACAATAAGGCATTTGGAAAGTCCTTTTCAATTGACATATCTCTTTTATCTTTGATATCTTAAGAACAGGAATGAAGCAACAGAGAAGAATGGGACATCTGAGCTATATAAAAAGATAGTTGAAATGGAAGAATTTAAGCCGATAGGAGAGATTTTTAAGAATGAATGATCCTCCAGCGTATGATGTCAGAACCCATGAGTTTTCT
>D_pulicaria_Bunyaviridae_46
TCTATTCTTAATTTCATTGGGGAGAATACCATTGAAGATCTTGGAACCCTAAAAGCTAGCAGCTCCTTCAACGAAAAGTGGTACGAGCATGAAAAGGGAAAATTGTATAAAAGAAAGAGAGCCACGGAGGTCATCTGACCAAGGGTCAGCTCTGAAGAGTACAACCTCAGCATTCATCTGGTAAAACAGGCCATATGCAAAGTTGAGTCTCAAGGCGTCGTGCACATAGTCTGTCTCTTCTCATAGTCTTCAAGAAATCTCAACATAGGACCGTTAGTGAAATTTATCTGCTAAATATGGACGAGAGGATTATCCAACAATTCATAGAGACGATTGCTAGGGCTATATTTGTAAAATGTCGTCGTATGAGGTCATGACTAACCCGAGATTTTAGGGAATGAAGAAAAACCCACATGACAAAAAGGCTAAGAAATTTCTCCCCGAGCCTATTGTCAAGGCTGCTAAGTCAGCAGATGCTCAACAATGGAACCAAGGGCAGCACAGCAACCAAATTTGCATTGGTCTTGATGGAGTACACTCTAACTTACATGCATCCATACGAGGGATTTCAACGTTCACTCAGAAGAAGATCATGATCGACCCCAAACTTATGGAGACTGTAGAGAACAAATCTCTACTCCCAACTTCAAGTGACTTCATGAATAAACTGCACAGCATGGTGTGGGACCTTGGAACAGTGAGTGTGGGATGAGGTGGCTCAATGTACCTCGCTCTCAAATCATCACTGTTGAGACTGGGATTACATTACACCTCCCAGCTTAACTACTTGGTACTTGGAAGGAACTTCCTGGAGGAACTTTTTCAAGCCTTC
>D_pulicaria_Bunyaviridae_47
ATCATTAACTACAACCCCCTTGGGTCTTCATTGTCCCCAGTTTTCAGCATCCTGAAGGAAGAATCGACCAAACTTAACGACACAGGGAACGGCTTCTTCCTCGTGGACTTTCCCTTCTTTGCCGGTCTCATAGGTTTCAAGTAAAACCTCTGGAAAGCAGTTACTTCTACAGACTTGGGCCGAACCTATCGCTGCATGATT
>D_pulicaria_Bunyaviridae_48
GGTTCTTTTATCCACGCTAGTGTTATCACATGGGGTGACAGGAAGAAACATAGCAAGCTAGTTGAGAACATGAAATTATCAATTAATTGGAGACAACAGATTGACAACAACCCTGTGGTTTGGTACAGACCATCATTGAACTCAAATTAAATGTTGCTAAATTTTGCAAAGAAGTTGCACACG
>D_pulicaria_Bunyaviridae_49
CAGAGAGACGGGACTCTGAGCTATATAAAAAGATATTTGAAATGGAAGAATAAAGCCCGATAGGAGAGATATTTAGGAATGAATGATCCTCCAGCGGATGATGTCAGAACCCATGAGTTTCTCCAAGTTGGATCAAGTATTTTTGCAGAAACTCAATAAAAACTCTGAAGAAGTTACATGGTGCATCAGTGATGTAGCAACTTGAAATTAGCATCTTAGACAACCTTGGCTCCTACACTTTGGAACAACTTAGCACTTTGAAAGCAAGTAGTGCCTTTGAAGAGAGCTGGTACTAGTACGATCCAGAACGGAATTATGGCAGAAAGAAAGCTGCAGAAGCAGTT
>D_pulicaria_Bunyaviridae_50
ATTGTTTATCTTGGCTTCCTTAAAAACAAAAATGAGACTGCAGAGCGTAATGCTACTTCTGTGTTGTACAAGAAAATTTTGGAAATGGAAGAGAAGAAGCCAAAACAAGATAAATACCTTGGAAAGGAATACCCTGATCCAGCTTCTGTGATGACTCATGATTTCTCCTCCTCCTGGATCAAGTTTTTTGTGCAGACAGTCCAAAGATTACTTGATGCAAATCCATGGATCATCCAATATGAAGCAGATTGAGGAATCAGTGTTGGACTTAATAGAGGAGAACACAATTGAGAACTTAGGCACTCTAAAAGCTAGTAGTGCTTTCAATTAGGCCTGGTATGAGTTTGAAAATTGAAGGGTCTACAAGAGGAAGAAGGTGATGGAGGCTGTTAGACCCGAAATTGTTGCAGAGGACTCAACACTTAGCATCCACTTATTCAAACCTGCCTTATCGAAAGTGGAGACACAGAAAGCAGATAATGTTTGCTTGTTCAAGAAATCCCGGCATGGCGGCTTGCTCGAGATTTATGTGCTTGGAGTTGAAGAGAGGATTGCTCAGCAGGCCATAGAGACCATTACCATAGACATTTACAAAATGTTCCCATACAAGACCATGACAAATCCAAAGTTCAAAGGACGCAAGAATAACTGCCATGATAAGAAAGCAAAGAAGTCTGAACCAGTCATCAAGGCTGCAAAATCTGATGATGCGTAACAGTGGAATCAAGGTCCCTTTACAACAAAATTGGCTCTCATACTCATTGAGTTATGCTCTAATAATAAGAGGGATATCCATGTTTACAAGGAAGCTAATCATGATTGATCCACACTTGATGGACATAGTGGTTAAAAATCCAAGACTTCTAGTG
>D_pulicaria_Bunyaviridae_51
GGAGCCCACAACCCTTTGCAAAGCCCGCCGTGATTCTGATTGAATACCTCTTCTTACATGCACCACCAGAGATAAGGAGATGGCTTACTCTTTCTAAAGTCCAGCAGTCGGCATTTTGCCCCCTCCCCCTACTGAGAAGACGAATTCGACTGCGCTGCTCCTTTCGGCGAGCTCCGGAAGCTTTGCCTTACTTGGCGGTAGGGGCGATCCTCAAGAGGGAGAACTACTGGGAAATGCTCCATGTTTCTGAACAATAGAATCATGATCTATCCCAATCTGATGGAGATTGTTGTCAAAAATTCTTATCTGCTCACTTCTAGTGACTTCATGACGAAGCTCATCCATAAGAAAGTTTGGGGTCTGGATGATTAGAATGCTAAGTGGCTTTCTAATCCCAAATACATTACAGTAGAAACATACTGCACTGTCATGAACTTCATGTGGAAATACATCAATTTAAAAATGAAGAAATTAAGTGGGAAGAGGATGTCATCTAGTGAAGTCAAAGAGTTTCCTGTGGTTGTGGATGTTGCTGTGTCATCTGAAGACTCTGAAATACTAACAAGCTTTGAAGCAAAATCCTCTGGAGATATCACAAAATCCAACATTGCGTTGGCAGTCGACTACAAGTTTGGTGTCTCTTTGCAGAAATTGTGGGCATTAATGATTCTGTACAAACAACTTCATTAACCGTTCTGGTTTCTGAGTTTAATTCTGACTTCACCTTGCACAAAAACTGCATTCGACATTTTTTCAGGTGGGACACTACTGCAATCCTCATAGGAGAGCAGGAATCACTGGCTTCAAGGCAAAAAGAGATGGCCTCAAATCGAACGAAGGTTTTGTCTGGAGGTGGTAGCTTCAGCCTGACTAGTCACTGTCAGATTGGTCAATCATTACTTCAGTATGTTCTGCTGGGTTGACTGTTTGAGTCGTGTCTCAAACCTCAAAGAAGAACTCAAAACAACACCAAATTAATGATCCTGAATTCTGATGGACTTCCCTTTCTTCTCAAGATCGGTGGGTTACAAGTTCAACTTGTGGAGAGCTGTTACTCCAACAAACTATACGGAGGACTTAAGCCAGAATAACCAGTTTCCAATACAAAAAACTATGTCCCCT
>D_pulicaria_Bunyaviridae_52
CTATCTATTAGTCTTCGTCAGAATTGCAAATCAATGGAGATGATTATCAAGAAACTCAGATACCATGATCTCTACATCTTGATAAGACCAACTCATTCTAGAGGTCACATTTTTTACTCCTTATTCTGATAAAATTCATCTCTACTCAGTGATCCAAACAGTAACTAAACTGTATTCAAGGAATCAAGATCCAATGGAGTAATCACCTGGAGAGAATTTTCAAGCACAAATCCATCAAAGTTAGAAAAATTAGTTAGATGTGAATCTTCTATGTTTATCATGACTTCATATTGAATGGAACTTTACTAAGTGAAGTTTTCGTCACATGGTCGTGAATATGATCTAAAAATCAAGTTGCAAGAGCTCAGTCTCATGAACTGACAACAATGTTGGCATTATACTGTTTCATCTTCATGAATGACAAAACTATATAAGGTCGAAGAAGTGATCACCGGCAGCAGATTCATCTTCATGGAGGTTTTTTTTATCTGTCCTGCTTTACGTAAACCGCAAAAGATGATTGAGAAATACCGAATTATGATTTGAAGCAGATTTCAGGCCTGGTGTACCAACAAGATGTTAGAAGAAATGAAAATAATAGTTAGTTAAGGAGGATTTCACCTTCAAAATAAGGAAAATCAGGCCATCTGGCCAACAATCTCCAACCCTTACACTGGACAAATTCTGGATAATCCTTTCCAATCAACCTCATTATTCTCCTGGGATATCTTAAAAATAAGAATGAGTCCCCAGAAAAAAATGGAACAGCTGCATTGTAAAAGAAAATTCTTGGCATGGAGGAGAAATTTTGTGATCCCCACCCTTCATATGTTAAACCCACGATTCTCTGTTTCATGGATCAAGTATCTTAAGGACCACTCCAGCAAGGATACTAAAGCA
>D_pulicaria_Bunyaviridae_53
GTCCAGACTTTAAAGAAGCTTCATGGAGAGTCAGTATAGGACCAACTGGAAATTAGCATTCTGAACAATTTGGGCTCTTACACTATAGAGCAACTAAGTACTCTCAAAGAAAGCAGTTCTTTCGATAAAAGTTGGTATAAATATGAGTCAGGTATATGGAAGGAAAAGAGCAGCTGAAGCAGTGAGGCCTTGATTACAGGTGAAAAGTGTACTAAAGCAATTCAGCTGTTGACTTTTGCTTTACAAAAGGTGGAAGAACAAGAAGCAATGCATGTTTGCATCTTCAAGAAATCCCAGCATGAAGGTTTGAGAGAAATTTATGTTATTGGTATGAGTCAACGGATTGTTCAATTGGCCTGTTCCATTGTAATAAAATGGATCTCACAAGTCAATTTGCAGTGCAGTACATGACTAACAACTCAGGAAAGAAATCAAGAGAGGTACGACAAGTGCTTGCAACAACAGCAGTGTAATCAGATGACTCTGAGCTCAAGATCAGCATTGAAGTATAAAGTGAAGAAGACTTGAGACATGCTTCTATCTCAATTGCACTGTGTTTCCTGTTTGATAAGCGTTTTGGCCCGTTCATAGGAATCTATGAATCTGTTAAAACAACGACGAACATGGCAATTGTGTGAGTTCAATTCCGAGTATACTTTTTACAATATACTATTAAGCCGTTGTTACGATGGATCACAGCAGTCAACTTGATTCTCGAACCAAGAATCATTGGCAGCTCGGCAAGGTGATTTGGCCTAAAACTTAACAAATTTTTTATCAGGTGGAGGAAGTTTTAGCTTGACGGCTCATTGTCAGATAGCACAAGCATTTTTGTAATGCACTTTGCTTGGATCTGCAGTTTGTGCCATAATTGGCCCGCTGTGTCCCGAAATAGCTAAAGTCCCTGAACCCAGCAATGGATTTTTCTAAATGGGACTCCCCCTTCTTTGCCTGGACTGTGTGGGTTCCCCCTATAATTGGTGGAACGCCTGTGAACCCTCTTTT
>D_pulicaria_Bunyaviridae_54
AAGTTTGGAAGGCTATTGGCAAAATTAGTCGGAATTTATGAGACTGTGACCTTTGTGACTACTTGTCTCACCGTCTTAGTTTATGAGTTCAATTTGGATTTCACATTCCATAAGATCTGTATACGACCATTGTTTAGATGGGTCACTGCATCCAATCTGATTAGTGAACAGAAATCCCTTGCCTCTAGACAAGAAGAAAAGGCCACAATTTTGACTAGCGATTTTTCAGGAGGTGGTAGCTTCAGCTTGACTAGCCTCTGTCAGATTGGTCAGCCATCTCTTTTACATTATGTTCTCCTTGGGTTAACTGTTTCTCCCATATTTGAAAAACTAAGAAATGCATTAATCCAGATCAATGAACCTGGCAACGGTTTCTTTGTAATGTACTTCCTCTATTTCTCTGGCCTTGTTGGATTTAAATTCAACCTATGGAAGACAGTTTCTTCAACAGACCTGGGAAGAACCTACTTTTGGTCAACAAGTTCCCAACTGAGAAGTCTTCAAACCTGAAGCATTTGACATTTGACACCTCTAGCGGTGGTCATTTATACACACACGGGTCATAACGTGGGGGAATGGAAAGAAGCATTTGAGACTCGTGGATAACATGAAATTGCCAACTAACTTGAGACAACAGATTGATATGAACCCTGACATCCTATTCCGAGCATCTATAAATTTTAATGAGGTTCTTCTCAACTTTTCTAAGAGACTTCATTCTTCTGTTGTTTAAGCTTCACTC
>D_pulicaria_Bunyaviridae_55
CAGTCTCAAATGATCCAGAAGAAATTTCCCCACTACCCCGTGTACCTCTTGATTGACCCACAAAATCTACTGGCCATATCTTCTACACCATGTTTTGCTACAACAAAGATCTTGTTAATTAACAATTCACCTACAACACAGTTTTTAAAGAATCCAGAACCAATGGAAAAATAAACTGGACAGAATTCAGTTCAACATTTTTTCTAAGCTGGAGAACTTGGTCAGGTGCGAGTCAACTCTCTACACCCTAACGTTATACTGGATTGAGTTCTACCAAATCCCATTCTGGACCCAGGGGTCTTCTTACAAACTTTCTAAAAGATTGCAAAATGTCTGCCAATCTTGAGTTCTCTAAGATGCTGGCCGTCAGCTTGCTTATCTTTATGAATGGCAATTCTAAAGTTGAAGAAGTAGTCACCTTGTCAAGATATGTCTTCATGGAGGGTTTTAATTCTGTCCCTTCACTTCCAAAGCCACATAAGATGTTGAGAAGATACCAACTGTGTTTCGAAGCCGTCTGCAAGCTTGGGCTACAGAGAAATTAATCTCTGTGCCATGAAGAGAATTTGCCAGCAAGATGGTTTTAAAATCATGATAGAGTCGAAAGAAGTGAAGTGACCAGGAATTTTCAACATGTTCACTTGTGCATTCATCAACAACTCCTTCCAACTGACCTCGTTGTTCTACCTTGGTTACCTTAAAAATAAGAATGAGACTGTCGACAAGATTGGAACATCTGCTCTCTAAAAGAAGATACTGCAGATGGAAGAAAAGAGGACTAAGCAGAATCAATTTCTTGGGAGGGATTACTCAGACCCGAAAACAATTCAAACTCATGAGTTTACT
>D_pulicaria_Bunyaviridae_56
ATTGAAGATCTTGGAACCCTAAAGGCTAGCAGCTCCTTCAACGAAAAATGGTACGAAAGGGGAAAATTGTATAAAATAAAGAGAACCACGGAGGTCATCTGATCAAGGGTCAGCTCTGAAGAGTACAACCTCAGCATTCATCTGGTAAAACAGGCCTTATCCAAAGTTGAGTCTCAAGGCGTCGTGCACATAGTCTGTCTCTTCAAGAAATCTCATCATCGGACCGTTAGAGAAATTTATCTGCTAAATATGGACGAGAGGATATCCAACAATTCCTAGAGACGATTGTTGGGCTATATTTGTAAA
>D_pulicaria_Bunyaviridae_57
CCCCGTATGCTCATTTGGGTGTTTGTTTGGAGAGATACTTGGCATTTATGACTCAGTAAAAACTAAAAGGATGTTTGCTATGGTTGGAGAATTTAACTCTGAATTCACTTTCCACAAGAATACCATCAGGCCTCTGTTAAGATGGATAACAGCATGCAACTTAATAAGTGAACAAGAATCTTTTGCCAGCTGGCAAGAAGAGATATCATCAAATCTGACCACTTTTCTCTCTGGAGTTGGTAGTTTTAGTCTAACGTGTATGTGTCAGATATCTTACATTATGCCTTGATGGGGCCATCTATCTCACTACTATTTGTGCAGCTGATGGATGAAGTCATGAAAGTTCCTGACCCAGGAAATGGGTTTTTCTACATGGATCATCCTTTCTTTTCTGGCCTGTGTGGATTTAAGTACAACTTATGGCTAGCAGTCAAAACCACTGGGTTAGAAGTTGGCTACAAGATGATGTTGAACAACTTTAGACAAGAAAAAGATCAAGAGGGTGGAGAGGAGAAAAAGAGATTTTTTACTCTGGAGACCACTAGTGGAGGTGCATTTGTTCACACCAGACTAATAAGAATGGGAGACCATGAGAAGCTCAAGGAACTAGTTAAAGAAATGGAGATCCCAGAAGATTGGATCCAGCTGATCGACAGGAATCCAGAACTCCTTTACAGGATGTCCAAGAACTCTGATGAAGTAATCTTAAAGTTCGCTAAGAAG
>D_pulicaria_Bunyaviridae_58
AGTTGCATCTCAAGGGTAGTTGCTACTTCAGTGTACATTGCTTCAAAACATGTCATGGCACAGTCAAGTTTCTGGAGTGACCAAGATGGTGCATCAGGGAAGATTACACTACTGATTTCTGAAAGACGATCTCTCGAATCATCCCTAAATCAAGACATGATCACTGATGATGAAATTGACATGATCTTCCCTATCAACATGGATTACAGCTACTTAGACAACTGTGCTCAATCCTTCGGTAGAATCGAGGGAAATTTCAGTGGAATATCTTTCAGGAAGACCAACACCAAAATAAATGTTGAGACGAGTCTAAATCTGATGTACTTTTCAGCCCCCTCAACCTTGTGAAGTGCAGATGGTTTTTCATGGAAACAATCCCTGTCTCCAGTAGGTCTAGAAATCGTCGATGGCAGAGACTGTGTCAAATCCCTTGGATGAGGGACAACCCTAAAGACACTCTAGCCGAAAGCCCATTTGCGTCACAATGTCAACTTAAAGAGTTTCTCTCCAACCTGAAGAGTAAGAAAATGGTGCTTCAAATATCAGGTGCTCCTATTGCCAAGGTGGCTGGATTTAGCAACATCATGTCTGCTGCAAGACAAGATTTCTTCCCAGGATTTACATTAAGAAGGTTCACTGTTCCAGGAACCCATGACTACTCCTTATCCTTCTGAGCTCTGAAGCACATATTGTGCATGGTCAAACAATTTCCTCTTGTCAAGGAGCAATACTCAGAGATCATGAAGAACTTTATCTCGAAT
>D_pulicaria_Bunyaviridae_59
CCTTTTTTTCACAAAATGATTGAAACATTTTTAGATGTGATTAAAAGAAAGATCGCAAGCCTAGTTTCACAACAATAATTATTGACTCAAATGCATAAATCGTGCTTTTAAGGGGGTTTCAGGCTACAGACAAAGGAGCATCAAGTATACTGGCCTACCATATTCAACCCTTTCACAGGACAAACCCTTGACAATCCTTATCAACTCACATCGCTCTTTTATCTTGGTTACTTAAAGAATAAAAATGAATCTTTTGAGAATGAAACTTCTGATTTATATGAAAAGATTCTTGGAATGGAAGAAAAATGACCAACAGAAATACATATCTTGGCTTTGAAGATCCTCATTCATCTATAATCATAATACATGAGTTTTTTGTATCCTGGATCAAGTACTTAGTTGGTCTGAAACAGATACATTGTGCATCCTTCATGAAAGAAATGGAATATTCTATTCTACACGCTTTTTGAAAGTTAATTACTTGAAGAACTTGGGACCCTTAAATCCAGCAGTGGGTTCAATGAAGAATTGTACTTTTTTTAAGGTGGGAAGAAATACTCCAGAAACAGAGTCATTGAGGCTGTAAGAGGAGAAATTGAGGCATCTTCTGACACCCTAGAAATAAGTTTAATAAAAAAATCCTTGATAGAGGTTGAGAGTCAAGGAAAAATGCATGTGTGTATATTCAAGAATCCACAGCTTGGGAAAAAACGC
>D_pulicaria_Bunyaviridae_60
GTCTTCCGTAGTAGACTACAAGTCTGGGTCACCAAGAAGCTTATAAATTCCACGATAGTTTCAAAATATTGTCAAAAATGGGTAAACTCAACTGGTCAGAAATTTTCAATATGTTTACAGGATCGTTCTTGGAGAATCCTTTCTAGCTAACCTTATTGTGCTACCTTAGGTATCTGAAAAAAATGAAAGTGCAGAGAAAAATGCAACTTCAGCCCTGTATAAGAAGATAAAAAAAATAATAAAATAAAAGTCAAAAGACCTCACTCTAATTAATATCTTGAAAGAAGATCCTGAACCTTCAAAACTTGAAACTCATTAGTTCTCTCCAATGTCAATCAAATTTCTATGCTGACAATCAAAAGATTATTTATCTCAAATTCATGGTCCATCCAGAGGCAGATGGAAGACTCAATCTTAGATTAACAAGGAAGGAACACTATCTAAGACCTACGAACGTTGAAAGCAAGTGGTTCCTTTTGCAAGGACTGGTACGAGTACGAGAGAGGCAAAGTGTATTCAAGGAAAAGAGCAATGGAAGCAGTGCGACCTAAAAATATTTCTGACGACTCTACTGTCAGCATACAACACATAAAGTAGAGCAGCATGGAGCCATGCACGTTTGCTTGTTTAAAAAGTCACAACATGGAAGCCTTAGGGAGATCTATGTCCTAGGGATGGATGAAAGGATTGTCCAACTACAGATTGAGAGTATTGCAAGGGATATTTGCAAAATTTTTCCGTTTGAGACTATGACCAACCCCAGATTTAAAGTA
>D_pulicaria_Bunyaviridae_61
GAAAAAGTGGTCACTTTCTCAAGGTGTGTGTTCTTGGAAGGTTTCGTCTTCGCTCCTCTACTTCCAAGACCTTAAAAGATGATCAAGAAGCTACCCACAGTGTTCCAAAGCAGACTACAGGTGTGGGTCACCAACAAGCTAACTTCTGCTATGAAGAGGATATCTGTCAACAGAATGGTTTCAACATAGCTACTAAATCAAAAAAGTGAAGTGGCCAGGAATTTTCAACATGTTCACTGGTGCATTCCTGATCAACCCCTACCAGCTTACATCATTGTTTATCTTGGCTACCTTAAAAACAAAAATGAGACTGCAGAGCGTAATGCTACTTCTGTGTTGTACAAGAAAATTTTGGAAATGGAAGAGAAGAGGCCAAAACAAGATAAATACCTTGGAAAGGAATACCCTGATCCAGCTACTGTGATGACTCATGATTTCTTCTCCTCCTGGATCAGTTTT
>D_pulicaria_Bunyaviridae_62
AAATTCACTTTTCACAACAACTGCATCAAAACACTTTTTAGATGGATAACCACTACCAAGCTATTAAGAGAACCGATACTGTCTCCAGCAAGAGGAAATGGAGTCTAACCTAACTGCAGTCCTCTTTATGGGAGAAGCTTCAGTCTTACTGTTCACCGTCAAATAGGCAAGGCCTTGCTTCACTATAATCTTCTGGGGTCTTCCGTCTCTCCATTCTTAAACAAAGCTCTGTGAAGACGAATTGACAGAACTAGGAGACCCAGTAAATGGCATTTTTCTCATATATTTTCCATTCTTTGTGGCCTAATTAGATTCAATCTCTGGAAAGCTGTCACCACCACCGACCTGGGGAGAACGTATAAAGTGTTGATAAACAGGATTCCTGACACTATGAGAAGGAAGGTGAGAGGCAATTAACAATTGATAGCACCATTGGAGGATCCTTCAATCACACCAGGGTCATAATTTGGGGTGATCGCAATAAACACACCAAACTAGTGGATAATATGAGGCTCCCTGTTGATTGAAGGCAGTAAATAGATATGCCAATCCTGTTTTTCTATACAGGCCATCACTGAACTCCAATGAGATCTTATTGAACTGCAAAAAAGCTACACTCGTCTAGTGTCACTGCGTTATTGAGTGTAGAGTTTGCATCTCAAGGGTAGTTGCTACTTCAGTGTACATTGCTTCAAAACATGTCATGGCACAGTCAAGTTTCTGGAGTGACCAAGATGGTGCATCAGGGAAGATTACACTACTGATTTCTGAAAGACGATCTCTCGAATCATCCCTAAATCAAGACATGATCACTGATGATGAAATTGACATGATCTTCCCTATCAACATGGATTACAGCTACTTAGACAACTGTGCTCAATCCTTCGGTAGAATCGAGGGAAATTTCAGTGGAATATCTTTCAGGAAGACCAACACCAAAATAAATGTTGAGACGAGTCTAAATCTGATGACTTTCAGCCCCCTCAACCTGATC
>D_pulicaria_Bunyaviridae_63
ATCATTAACTACAACCCCCTGGGGTCTTCATTGTCCCCCAGTTTTCAGCATCCTGAGGAAGAATCGACCAAACTTAACGACACAGGGAACGGCTTCTTCCTCGTGGACTTTCCCTTCTTTGCCGGTCTCATAGGTTTCAAGTAAAACCTCTGGAAAGCAGTTACTTCTACAGACTTGGGCCGAACCTATCGCTGCATGATTAAC
>D_pulicaria_Bunyaviridae_64
AATCAAATTTCTATGCTGACAATCAAAAGATTATTTATCTCAAATTCATGGTCCATCCAGAGGCAGATGGAAGACTCAATCTTAGATTAACAAGGAAGGAACACTATCTAAGACCTACGAACGTTGAAAGCAAGTGGTTCCTTTTGCAAGGACTGGTACGAGTACGAGAGAGGCAAAGTGTATTCAAGGAAAAGAGCAATGGAAGCAGTGCGACCTAAAAATATTTCTGACGACTCTACTGTCAGCATACAACACATAAAGTAGAGCAGCATGGAGCCATGCACGTTTGCTTGTTTAAAAAGTCACAACATGGAAGCCTTAGGGAGATCTATGTCCTAGGGATGGATGAAAGGATTGTCCAACTACAGATTGAGAGTATTGCAAGGGATATTTGCAAAATTTTTCCGTTTGAGACTATGACCAACCCCAGATTTAAAGTAGCAGATTAAAAGAACAATTTACACGACAAGAAAACCAAGAAGCTCTTAACTGAACCTACGATAAATGTCCCCAAGTCAGCTGTGATGCTAAGCAGTGGAACCAGGGACACTATACTGTGAAGTTCTCTCTTTTTCTTATAGAGTTCATAATTCCCTAGATGCATCCATTTATAGTTAGAGGCATATTACTGTTTCTCAACCAACGAATCATGATCTACCCTGATTTGATGGAGATAGTTGCGAACAACTTGCACTTGTTGACATCTAGTGATTTTATGAAAAAATTACATGGAAATATA
>D_pulicaria_Bunyaviridae_65
ATTTACAAAATGTTCCCATACAAGACCATGACAAATCCAGAGTTCAAAGGACGCAAGAATAACTGCCATGATAAGAAAGCAAAGAAGTCTGAACCAGTCATCAATGCTGCAAAATCTGATGATGCGCAACAGTGGAATCAAGGTCCCTTTACAACAAAATTGGCTCTCATACTTATTAAGTTATGCTCTGATAATAAGAGGGATATCCATGTTTACAAGGAAGCTAATCATGATTGATCCACACTTGATGGAAATAGTGGTTAAAATCCAAGACCTCCCACTTCTAGTGGGGCCTTAGAGATAGTGGTGCTAGTTGGCTCAATGGCCCTAAGTCGCAGTATATCAGAGTTGAAACTAGGATGATGCAGGAAATACGTCATTACACCTCAATTTTACTCCACTGCACAGTCATGAACTGAGAAATTTCACCAGTCTTAAGATGAGAAATAGATCAAGAAAGCGCCAACTGACAGGAGACTGCAAAGAAAATACGGTTGTAATTGATGTTGCTGTTTCCTCAGATGACTCTGAGATTTCGACTAGTTACCATGCATCCACATTCCACGGAGTCACTGTTTCGAATGTAATACTAGCAGTCTGCTACAAATTTGGAAGCATATTCCCTGAGATTGTTGAGATCTATGACTCAGTCAAAACATCATCACTACTCTACCAGTTTCTGTATTTTAATCAGATTTCACCTTCTGCAAGAATTGCAAATTGATCACAAATGGGTTACAATCACCAAGAAATTGGCTTCAAATCTCACCAACGTATTATCTGGTGGAGGAAATTTTAGCTTGAATTGGAGGAGCAGGGGAATTTTTTCAGATGGTCAGCTCCTTATTCACTATAATCTTCTTAGCTCAAATGTATATCCAGTGTTCCAGCTTTAGAAGAAGAGTTGAATAGGCTCATTGATACTGGGAAATGGGTATTTTTATGGATTTCC
>D_pulicaria_Bunyaviridae_66
AAAGTAGAGCAGCATGGAGCCATGCACGTTTGCTTGTTTAAAAAGTCACAACATGGAAGCCTTAGGGAGATCTATGTCCTAGGGATGGATGAAAGGATTGTCCAACTACAGATTGAGAGTATTGCAAGGGATATTTGCAAAATTTTTCCGTTTGAGACTACGACCAACCCCAGATTTAAAGTAGCAGATTAAAAGAACAATTTACACGACAAGAAAACCAAGAAGCTCTTAACTGAACCTACGATAAATTTCCCCAAGTCAGCTGTGATGCTAAGCAGTGGAACCAGGGACACTATACTGTGAAGTTCTCTCTTTTTCTTATAGAGTTCATAATTCCCTAGATGCATCCATTTATAGTTAGAGACATATTACTGTTTCTCAACCAACGAATCATGATCTACCCTGATTTGATGGAGATAGTTGCGAACAACTTGCACTTGTTGACATCTAGTGATTTTATGAAAAAATTACATGGAAATATATGGGGACTTGGAGATGACAACATAAGATGGCTAAAACCCGCAAGATCCATCAGTACATCACTGATAAGACTGATATAAGGAAAAGAATCCTACACTACACCTCAAGCCTATAACATTGCGCTGTTATGAACTTTGTGAGGAACTAT
>D_pulicaria_Bunyaviridae_67
TTTCATTAGGACTGGTATGAGTTTGAAAATTGAAGGGTCTACAAGAGGAAGAAGGTGATGGAGGCTGTTAGACCCGAAATTGTTGCAGAGGACTCAACACTTAGCATCCACTTATTCAAACCTGCCTTATCGAAAGTGGAGACACAGAAAGCAGAGAATGTTTGCTTGTTCAAGAAATCCCAGCATGGCGGCTTGCTCGAGATTTATGTGCTTGGAGTTGAAGAGAGGATTGCTCAGCAGGCCATAGAGACCATTACCATAGACATTTACAAAATGTTCCCATACAAGACCATGACAAATCCAAAGTTCAAAGGACGCAAGAATAACTGCCATGATAAGAAAGCAAAGAAGTCTGAACCAGTCATCAAGGCTGCAAAATCTGATGATGCGCAACAGTGGAATCAAGGTCCCTTTACAACAAAATTGGCTCTCATACTCATTGAGTTATGCTCTAATAATAAGAGGGATATCCATGTTTACAAGGAAGCTAATCATGATTGATCCACACTTGATGGAAATAGTGGTTAAAAATCCAAGACTT
>D_pulicaria_Bunyaviridae_68
GGTTTCTTACTCCTGCTTCCTAAGCCTCACAAGATGCTTGAAAAGATCCCTGCAATCATCAGAAGCAGATTGCAATCATGGATCACCAAGAAACTGTTATCAGCAATGGAGATTAGAGTAACAAAACAGAGGATTTGAGTTGGTCATCATTGGAACTTAGATGAAATGGGGGAACATGTTCATTATGTTTACAGTAAGGTTTTTAGAAAGCCCTTTTCAATTGACATCCCTCTTTTATCTAAGGCACCTAAAGAATAAGAATTAGGCTACAGAGAAGAATGGACTATCTGAGTCATACAAGAAGATAGTTGAGATGGAAGAACTGAAGCTTGAAAGAAGGAATTACTTAGGACAAAAGGACCCTCCTGTAGAAGATGTCAGAACCTATGAATTCTCTCCAAGCTAGGTAAAGTACTTGTGCGAAAACTCAAATAAGACTTTGAAGAAACTGCGTGGTGCATCAGTGATGGAGTAACTTGAGATTAGCATTCTAAACAACGGGGGGTCTTACACCCTGGACAACTAAGAATATCGAAAG
>D_pulicaria_Bunyaviridae_69
AACGGAAAGATCAAGACAAATGAGTCAACTGAGAAAAATGGGACAGCAGAATTGTACAAGAAAATCATCGACATGGAAAGTTTGAAACCCAAGACACAAGATTACCTTGGCTTAAAAGATTCTCCAGTTGATGATGTTTAACCCATGAATTCTCACCTAGTCTCGTCAAGTACCTCTACAGATATTTAATCCAGACTTTAAAGAAGCTTCATGGAGAGTCAGTATAGGACCAACTGGAAATTAGCATTCTGAACAATTTGGGCTCTTACACTATAGAGCAACTAAGTACTCTCAAAGAAAGCAGTTCTTTCGATAAAAGTTGGTATAAATATGAGTCAGGTAAAAGATATGGAAGGAAAAGAGCAACTGAAGCAGTGAGGCCTTGATTACAGGTGAAAAGTGTACTAAAGCAATTCAGCTGTTGACTTTTGCTTTACAAAAGGTGGAAGAACAAGAAGCAATGCATGTTTGCATCTTTCAGAAATCCCATCATGAAGGTTTGAGAGAAATTTATGTATGGTATGAGTCAACGGGATTGTCAATTGGCCTGTTC
>L_salmonis_Bunyaviridae_1
ACGAATTACGAAGACTTGGCAAAAGAAATGATAGAGGATATCGAAGAGTCAAAGGATGAGCTAATATACCTGAGTAAAATAATTGCATATGAAGGGTTCGACTTTAAGACTATCATTGCTACGCTAAGGAGTAGAGAGCCTGACTTCATAGTCTTCAAGGCTGATGTAGGCCAAATGATCAAGATCTTTTTAAGTAGAGGAAACAACGTTCACAAAATCCTTCATTCAATGTCTGGGGTAGGTAAACAACGTCTGTATGATCTGGTCAGGAAATATCAACTGACTGCCAGACTTAACAGGAAGGAGGATATAACTTTAGCTAGAGTAGCTTCATGTTCCCTCATGTAACACTTAAAGTCTGCTCTATGCACATCGGTAGGCAGATTATACCAGCAGCAAAAGATAACCTGTTAACTACTCCAAGAATAGCTAGTTTAGTACCCAGAGAAAGAAAGTTTACATCGATCATACAATGC


>A_nasatum_Circoviridae_25
ATGAACGTGGGTCAGAGTCAGACACAGTGCATTTGCAGGGATACATGGAATTTAAGGTATCTGTCAGATTCCCAGTGCTCAAGAAGATCTCACCACGAGCTCATTGGGAA
>A_nasatum_Circoviridae_26
GATTTATATTCGGACATGAACGTGGGTCAGAGTCAGACACAGTGCATTTGCAGGGATACATTGAATTTGAGGTATCTGTCAGATTCCCAGTGCTCAAGAAGATCTCACCACGAGCTCATTGGG
>A_nasatum_Circoviridae_27
TATCTGTCAGATTCCCAGTGCTCAAGAAGATCTCACCACGAGCTCATTGGGAACCTTCGGCTGGGACACCATATCAAAACTATAAATATTGTTCTAAAGAAGGAAATTTCCAAGTATTCGGTA
>A_nasatum_Circoviridae_28
TTTATATTCGGACATGAACGTGGGTCAGAGTCAGACACAGTGCATTTGCAGGGATACATGGGATTTAAGGTATCTGTCAGATTCCCAGTGCTCAAGAAGATCTCACCACGAGCTCATTGGGAA
>A_nasatum_Circoviridae_29
TGAACGTGGGTCAGAGTCAGACACAGTGCATTTGCAGGGATACATGGAATTTGAGGTATCTATCAGATTCCCAGTGCTCAAGAAGATCTCACCACGAGCTCATTGGGAACCTTCGGCAGGGAC
>A_nasatum_Circoviridae_30
ACGTGGTACAGAATCAGACACCGTGCATTTGCAAGGATACATGGAATTTGAGACTTCTACTAGATTCCCAGTGCTCAAGAAGATCTCACCAAGAGCTCATTGGGAACCTTCGGCAGGGACTCCATATCAGAACTATAAATATTGTTCTAA
>A_nasatum_Circoviridae_31
AATCCAATACCGTGCATTTGCAAGGATACATGGAATTTGAGACTTCTATTAGATTCCCGGTCCTCAGAAAGATATCACCAGAAGCTCATTGGGAACCTTCGGCAGGGACACCATACCAGAACTATAAGTATTGTTCTAAAGAGGGAAACTTCCAAGTATTTGGTAATTGGGACTTT
>A_nasatum_Circoviridae_32
AATCCAATACCGTGCATTTGCAAGGATACATGGAATTTGAGACTTCTATTAGATTCCCGGTGCTCAGAAAGATATCACCAGAAGCTCATTGGGAACCTTCGGCAGGGACACTATCCCAGAACTATAAGTATTGTTCTAAAGAGGGAAACTTCCAAGTATTTGGTAATTGGGACTTT
>A_nasatum_Circoviridae_33
TCGGACATGAACGTGGTACAGAATCAGATACCGTGCATCTGCAAGGATACATGGAGTTTGAGACTTCTACTAGATTCCCTGGGCTCAAGAAAATCTCACCAATAGCTCATTGGGAACCTTCGGCAGGGACCCCATACCAGAAATTTAAATATTGTTTTAAAGAAGGAAATTTCCAACTATTCGGTAACTGGGACGCTGAGGAGTCA
>A_nasatum_Circoviridae_34
TCGGACATGAACGTGGTACAGAATCAGATACCGTGCATCTGCAAGGATACATGGAGTTTGAAACTTCTACTAGATTCCCTGTGCTGAAGAAGATCTCACCAATAGCTCATTGGGAACCTTCGGCAGGGACCCCATACCAGAAATATAAATATTGTTTTAAAGAAGGAAATTTCCAACTATTCGGTAACTGGGACGCTGAGGAGTCA
>A_nasatum_Circoviridae_35
AGCAAAATCAAAGATGTCAGAAGATTTATATTTGGACACGAACGCGGTGGTGAATCCGATACCGTGCATTTGCAGGGATACCTGGAATTTGAGACTTCTATCAGATTCCCGTTGCTCAAGAAAATCTCACCATCAGCTCATTGGGAACCTGCATCTGAGAACTCATATCAGAACTATAAGTATTGTTCTAAAGAAGGAAACTTCCAAGTATTTGGTAATTGGAACTCTGAGAAGTCACGTCTCGCACGAGAACGGAAACACGGAACAAGTGAAAAGAGAATTTCGTCACGTGATATCATTCACCGATTATACAAAAATCCTCGAGAT
>A_nasatum_Circoviridae_36
ATTTCAAACAGTTTAGCAATATTAAAAATATCCGACGATTTATACTCGGACATGAACGTGGACAGAATCAGATACCGTGCATCTGCAAGGATACATGGAGTTTGAGACTTCTTCTAGATTCCCTGTGTTCAAGAAGATCTCACCAAGAGCTCATTGGGAACCTTCGGCAGGGACCCCATACCAGAAATATAAATATTGTTCTAAAGAAGGAAATTTCCAAATATTCGGTAACTGGGACGCTGAGGAGTCACGTAACAAGTGTGAACGGAAATATGGAAAAGGAGAAGCGAGAGTTTCCTCGCGTGATATTATTCGACGATTATTCAGAGATCCAGAAGATGAT
>A_nasatum_Circoviridae_37
TGTGTTATGCCTCCCAAAGATATAAATAGTGATAGACGTGTTAGGCACTGGTGCTTCACTTTGAATAACCCTGAGTTTTGTGTTGATTATTATAAGAAGTTTAGTAACGTTAAAAATGTCAGGCGATTCATATTCGGACATGAACATGGTATAGAATCAGACACCGTGCATCTGCAAGGATACATGGAATTTGAGACTTCTATTAGATTCCCATTGCTCAAGAAGATCTTACCACGAGCTCATTGGGAACCTTCTTCAGGGACTCCATACCAGAACTATAAATATTGTTCTAAAGAAGGAAATTTCCAAGTTTTCGG
>A_nasatum_Circoviridae_38
GACGTGTTAGAAGGTGGTGTTTCACATTGAATAATCCAGAATTTTGTGTAGATTATTTCAAAAAGTTTAGCAATATTAAAAATGTCAAACGCTACATATTCGGACATGAATGCGGTACAGAATCCGATACCGTGCATCTGCAAGGATACATGGAATTTGAGACTTCTACTAGATTTCCCGTGCTCAAGAAGATCTCACCAAGAACTCATTGGGAACCTTCGTCAGGGACCCCATACCAGAACTATAAATATTGTTCTAAAGGAGGAAATTTCCAAGTATTCGGTAACTGGGATTCTGAGGGGTCACGTCACCAGCGTGAACAGAAATACGGAGCAGGAGAAAAGAGAGTTTCGTCGAGTGATATTATACGACGATTATTCAG
>A_nasatum_Circoviridae_39
AAAATTAAAATAGACTTGTTAGAAGGTGGTGTTTCACATAAAATAATCCCGAATTTTGTGTAGATTATAATCGGTTTTCTAAAATAAAAAATGTCAGACGCTTTATATTCGGACATGAATGTGGTAATGAAACCAATACTGTGCACTTGCAAGAATACATGGAATTTGTGACTTCTGTTAGATTCCCGGTGCTCAAGAAAATCTCACCAACAGCTCATTGAGAACCTTCGGCAGGGACACCATACCAGAACTATAAGTATTGTTTTAAAGACGGAAATTTCCAAGTATATGGTAACTGGATACTGAGGAGTCACGTCTCAAACGAGAGCAGAAATACGGAACAGGAGAAAAGGGAGTTTCATTGTGTGATATCATTTGAAGATTATTCAAAGATCCTTGCGA
>A_nasatum_Circoviridae_40
TCAAACAGTTTAGCAATATTAAAAATATCCGACGATTTATACTCGGACATGAACGTGGTACGGAATCAGATACCGTGCATCTGCAAGGATACATGGAGTTTGAGACTTCTACTAGATTCCCTGTGCTCAAGAAGATCTCACCAATAGCTTATTGGGAACCTTCGGCAGGGACCCCATACCAGAAATATAAATATTGTTCTAAAGAAGGAAATTTCGAAATATTCGGTAACTGGGACGCTGAGGAGTCACGTAACAAGCGTGAACGGAAATATGGAACAGAACAGGAGAAGCGAGAGTTTCCTCCCGTGATATTATTCGACGATTATTCAGAGATCCAAAAGATGATGTCCAATACATTGGAAGTTACCTGTCTAGAAAGAGAAGTTATGATGAGTCACTTATTACATTACGTTTCCAAGTTCACAGGAAAGAATTGTACGACAAAATGGTATCCGCAACATTAAGAAAATGGCAATTTGATATTGTTTCTGTTTTGTTCGTACAAAATGATCGACAAATTATGTGGGTATATGA
>A_nasatum_Circoviridae_41
AAAAATGTCAGACGCTTTATCTTCGGGCACGAGTGTGGTGAGGCAACTAACACTGTGCATTTGAAAGGATACATGGAATTTGAGACTTCTATTAGATTCCCGGTGCTCAAGAAGATCTCACCAACAGCTCATTGGGAACCTTCGGCTGGGACACCATATCAAAACTATAAGTATTGTTCTAAAGAAGGAAATTTCCAAATATATGGTGACTGGGGTTCTGAGGAGTCACGTCTCAAAAATGAGCTGAAATATGGAACAGGAGAAAAGGGAATTCAATCGCGTGATATCATTAGAAGATTATTCAAAGATCCAGGAGATGATGTCCAATAGAGTGGAAGTTACTTGTCTAGAAAGAGAGGCTTCGACGAAACGCTTATTAGATTACGTTTCGAAGTACATAAGCGATCAGTGTACGACAAAATGGTATCCACAAAATTAAGAAAACGGCAGTTTGATATATTGTCGAAATTGTTCGTACAAAATGATGGCAAAATTATGTGGATTTATGATGAAAGGGGTGGGCGGGGAAAGACATTCGTGGGGCAATATCTGCGAGTGTGTTATGATTACTTTTTAAGTGATGGTGTGACGTCAACACACGACTT
>A_nasatum_Circoviridae_42
TGTTATGAATACTTCTTAAGTGATGATGTTACCTCCACGCGCGACTTGGTTGGTCTGTTCCCATCGAAATTCAACGGCATTGCATTTGATGTAACTCGTCAGAACGCCAATGAATTCAGCTACCAGACTCTTGAGCGTTGTAAGAATGGTTATATAATGAGTGGCAAGTATCAAGGTGCCATAGTGTCTTTCAAGCCACTGCCCGTGATAGTCTTTGCAAATTTCTATCCTGATAAGTCCAAATTATCTGAAGATCGTTTTTTTTTTTTTTTTTTTTTAAAAAA
>A_nasatum_Circoviridae_43
TGTGTTATGCCAGGCCAAGATATAAATAGTGATAGACGTGTCAGGCGTTGGTGTTTCACACTAAATAATCCGGAATTTTGTGTGGATTATTACAAAAAATTCAGCAATATAAAAAATATCAGGAGATTCATATTCGGACATGAACGTGGTACAGAATCAGATACCATGCATTTGCAAGGATACATGGAATTTGAGACTACTACTAGATTCCCAGTACTCATGAAGATCTCACCAAGAGCTCATTGGGAACCTTCGGCAGGGACTCCAAATCAGAACTATAAATATTGTTCTACAGAAGGAAATATCCAAGTATTCGGTAACAGGAACGCTGAGGAGTCACGTCTCAAGCATGAACGGAAACACGGAACAGGAGAAGAGAGAGTTTCGTCGAGTGAAATTATTCAAGTTGCTAAGTTGAGTTTCAAGATTCATAGGAGAACAGTGTACGACGAAATGGTATCCGCAACACTAAGAAAATGGCAATTTGATATTCTGTCAATTTTGTTTAAACAAAATAACAGGAAAGTAATGTGGGTTTATGATGAGAAGGGTGGGAAGGGCAAGACATTTCTGGGTCAATTCCTTCGCGTATGTTACGATTACATCTTA
>A_nasatum_Circoviridae_44
TTCAGTGTTGAAAATGCTCGTGTTCGAAGGTGATGCTTTACGTTGAATAATCCTATGCTCTGTGTTGACTATTTTAAAAATTTTCAAGATGGAGAATATGTCAAACGATTTGTTTTCGGATATGAAAAATCCCCTGAAATCGGGACAATGTATTTGCAAGGATACATGGAATTTACAGCTGCTTTGCGATTCTCATTGCTCAAAAGGAATTCAAATACAGCTCTTTGGGAACCTGGGTTTGCGACTAGTTATCAGAATTATAGATATTGTACTGGTTTTATGATGGAAAATATAAAATTTTTGGTGATTGGAAGTATGAAGAAGCACGAATCCCTCACTGGAAGATCAGAACCAACGCAAAGTAAGCTTTCGTCACGAGATATCATTCGACGATTGTACAAAGATCCGAAAGATGTTCGAAACGTTGAAAGTTACTTGATAAGGTAAAAAGTATTTGATCAACGAGTTGCTGAACTTCAAAGCGAAGTACGTCTCAGAGAAGAATATGATACTATCTATGGCTGATGACAAATTAAGGAAATGGCAAATTGATATTCTAAAAATAGTATTTGTTCAAAATAAGAGGAAAAAGACCAGGGTATATGAACCAAAGGGTGGGATGGGAAAAACGTTTTTGGGCCATTATCTCCGTGAAATGTATGTTGCCTCCCCACTACCTTTAATGGCATCG
>A_nasatum_Circoviridae_45
TGCGTAATGCCAGTGCTAGACGAAAATAAAAATAAACGTTGTAGAAGGTGGTGTTTTACATTAAATAATCCAGAATTTTGCGTTGATTATTATAAACATTTTTGCAATGCAAAAAAACGTTAGGCAATTTATATTCGGGCTCGAATGTGGGACCGAGTCAAATACCGTGCACTTTCAAGGATACATGGAATTTGAGACTTCTTCTAGATTCTTGGTGCTCAAGAAAGTCTCACCAACAGCTCATTGGGAACCTTCGGCAGGGACACCATATCAAAACTATAAGTATTGTTCTAAAGACGGAAAATCCCAAGAATATGGTAACTGGGATTCTGAGGAGTCACGTCTCAAACGCGAGCGGAAATATGGAGCAGGAGAAAAGGGAGTTCCATCGCGTGATATCATTCGAAGATTATTCAAAGATCCTTGTGAAGATGTCCAGTTTAGTAGAAGTTACCTGTCTAGAAAGAGAAGCTTCGATGAAACACTTATTAGATTGCGTTTCGAAGTTCATAAACGATCAGTGTACGACAAAATGGTATCCACAAAATTAAGAAAATGGCAAATTGATATATTGTCTTTCTTGTTCGTACAGAATGATTGCCAAATAATGTGGATATATGATGAAAAGGGTGGGAGGGGAAAGACTTTCTTGGAGCAATTCTTCTGCGTGTGTTATGAATATTTCTAAAGTGATGGTGTGACGTCAACACGCGATTTGGTCGGCCTATTCCCTGCCACATTCATTGGCATTGCAATTGATGTTACTAGGCAAAACGCTAATGAATTTAATTACACGACCCCTCAAACT
>A_nasatum_Circoviridae_46
TGTGTAATGCCAGTACATGAACAAAATCACGATCGACGGGTTCGAAGGTGGTGTTTCACTTTGAATTATCCAGAATTTTGTGTCGATCATTTCACACGTTTAAGTAAAGTTAAAAATGTCAGACGATTTATATTCGGACATGAACGCGGTGAGGAATCCAATACCGTGCATTTGCAAGGATACATGTAATTTGAGACTTCAGTTAGATTCCCGATGCTCAAGAAGATCTCACCAACAGCTCATTGTTAACCTTCGGCAGGGACCCCATATCAGAACTATAAGTATTGTTCTAAAGAAGGAAGCTTCCAGGTGTTTGGTAACTGGGATTCTGAGGAGTCACGTCTCGCACGAGAACTGAAACACGGAACAGGAGAAAAGGGAATTTCATCGCGTAATATCATTCGAAGACTATTCAGAGATCCTGACGATGATGTCCAATACAGTGGAAGTTACTTGTCTCGAAAGAGAAGCTATGATGAGTCAGTTACTAAATTGTGTTATCAAGTTCATAAGCGATCAGTGTACGACAAAATGGTATTAGTAGATTTGAGAAAATGGCAATATGACATACTATCAGTTTTGTTCGTACAGAATGATCGTAAAATTATGTGGATATACATGATGAAAAGGGTGAGAGGGGAAAGACTTTTTTGGACCAATTCCTCTGCGTGTGCTATGAGTACTTCTTAGGTAATGGAGTCACCTCTACACGCGACCTGGTTGGTTTGTTCGCGCCAAAGTTCACAGGCATTGTATTTGATGTTACTCGCCAAAACGCCAATGAATTCAATTACCTAACCT
>A_nasatum_Circoviridae_47
TTTATATTCGGACATGAACGTGGTGGTGAATCCGATACCGTGCATTTGCAGGGATACATAGAATTTGAGACTTCTATCAGATTACCGTTGCTCAAAAAAATCTCGACATTAGCTCATTGGACCTGCATCTGGGAACCCATATCAGAACTATAAGTATTGTTCTAAAGAGGGAAACTTCCAAGTATTTGNNNNNNNNNNNNNNNNNNNNNNNNNNNNNNNNNNNNNNNNNNNNNNNNNNNNNNNAGTCACGTCTTGCACGAAAACGGACGCACGGAACAAGAGAAAAGGGAATTCCGTCACGTGATATCATTCTCCGACTACACAGAAATNNNNNNNNNNNNNNNNNNNNNNNNNNNNNNNNNNNNNNNNNNNNNNNNNNNNNNNNNNNNNNNNNNNGCAATATGATATATTGACCGCCTTGTTCGTCCAGAATAATCGTAAAATTATGTGGATTTATGATGAAAAGGGTGGGTGGGGAAAGTTTTTCCTGGGCCAATTTCTTCGCGTGTGTTATGAATACTTCTTAAGTGATTGTGTTACCTCTACACGCGACTTGGTGGATCTGTTCCCATCAAAATTCAACGGTATTGCATTTGATGTTACTCGCCAGAAGGCCAACGAATTCAGCTGCCAGACT
>A_nasatum_Circoviridae_48
AATAATCCTGAGTTTTGTGTTGACCATTACAAACGTTTTAGCAAAGTCAAAGATATCAGAAGATTTATATTCGGACATGAACGCGGTGGTGAATCCGATACCGTGCATTTGCAGGGATACATAGAATTTGAGACTTCTATCAGATTCCCGTTGCTCAAAAAAATCTCGACATTAGCTCATTGGACCTGCATCTGG
>A_nasatum_Circoviridae_49
GAAAGTGCTCTTGTTCGAAGGTGTTGCTTCACGTTGAATAATCCTATGTTTTGTCTTTACTATTTTAAAAATTTTCAAGGTGGAGAATATGTCAAATGATTTGTTTTTGATTTGAAAAAGCCCCTGAAACCGGAACCATGCATTTGCAAGGATACATAAAATTCACGGCTGTTTCGCGATTCTCATTGCTCGAGAGGATTTCAAGCACAGCTCATTATGAACCTGCCTTCAGGGACTAGTTATCAGAATTATAGATATTGTATTAATGATGGATAATTCCAAATTTTTGGTGATTGGAAATATGAAGTAGCACGTATCGCAAAAGAACCCCGCGCTACAAAATCTG
>A_nasatum_Circoviridae_50
ATTAATATTCCTCGTATTAAGTCTAAATTCAGTGTTGAAAGTGCTCGTATTCGAAGTTGGTGCTTTATGTTGAATAATTTTATGTTCTGTGCTGATAATTTTAAAAATTTCAAGATTGAGAATATGTCAAGCGTTTGTTTTCTTTTGGTAGGAAAAATCCTCTGAAACTGGGACAATGCATTTACAAGGATACATAGAATTTAAGGCTATTTTGCGATTCTCTTTATCGAGGATTTCAAACACAGCGCAATGGGAACCTGTCTCTGGAACTACTTATGAGAAATATAGAAATTGTGTTAAAGATAGCAAATACCAAATTTTTTGAGATTATATGCATGAAGAAGCATGTATCTCAAGAGAATCTCACACTGGAAGAATGAGAACAACACAAAGAAAGCTTTTATCACGAGGTATCATTTGACGATTCTACAAAGATCCG
>A_nasatum_Circoviridae_51
ATATATATATATATATATTGGGATTATTATTTTTAATTTCATTGAAATAATTCTCGTAAAGTTCTGTGTGGATTTTTATAAGAAGTTTAGTAACGTTAAAAATGTCAGGCGATTTATATTCGGATATGAACGTGGTACAAAATCAGACACCGTGCATTTGCAAGGATACATGGAATTTGAGACTTCTAATAGATTCCCAGTGCTCAAGAAGATCTCACCACGAGCTCATTGGGAACCTTCGTCAGGGACTCCATATCAGAACTATAAGTATTGTTCTAAAGAAGGAAATTTCCAAGTATTCGGTGACTGGAACTCTGAGGAGTCACGTCTCAAGCGTGAGCGGAAACACGGAACAGGAGAAGAGAGAGTTTCGTCGAGTGATATTATTCGAAGATTATACAGAGATCCTGAAGATAATGTTCAATACGGTGGAAGTTACTTGTCTAGAAAGAGAGTCATCGATGAGCAAGTTGCTAAGTTGCGTATCAAGATTCATAGGAGAGCAGTGTACGACGAAATGGTATCCGCAGCATTAAAAAAATGGCAATATGATATTCTTGTAATTTTGTTTAAACAAAATAACAGGAAAATTATGTGGGTTTATGATGAGAAGGGTGGGAAGGGAAAGACTTTGTTGGGTCAATTCCTCCGAGTGTGCTACGATTATTTCTTA
>A_nasatum_Circoviridae_52
TCGGGAGCGGAAGTAACTTTTAATTGATTTTAATTGCTTGCAATGCATCTGTTTTTCACTTTTTAAGTGATAGTGTTACCTTCACACGAGATATTGTGGGTCTTTTCACACCAAAATTCAATGGCATTGCCTTTGATGTTACACGCCGAAACGCTGCTGAATTCAACTACCAGACTCTGGAGCGTTGCAAGAATGGTTATATAATGAGTGGGAAGTATCAAGGTGCCATGGTGTCTTTTGAGCCACTGCCCGTGATAGTCTTTGCAAATTTCTATCCTAAAAAGTCAAAATTATCTGAAAACCGTTGGGATATACATAATATAGAGAGAGCTGACAGTAATGTGTCGACGCAGAAAATACAAGAGACGTTTCCTTTCGCGACGAGGAAAATCATATCGATCATCGATGAAGAA
>A_nasatum_Circoviridae_53
GTTACCTCCACTCGCGATATTGTGGGTCTTTTCACACCAAAATTCAATGGCATTGCCTTTGATGTTACACGCCAAAACGCTGCTGAATTCAACTACCAGACTCTGGAGCGTTGCAAGAATGGTTATATAATGAGTGGGAAGTATCAAAGTGCCATGGGGTCTTTCGAGCCACTGCCCGTGATAGTCTTTGCAAATTTCTATCCTAATAAGTCAAAATTATCTGAAAACCGTTGGGATATACATAATATAGAGAGAGCTGACAGTAATGTATCGACGCATGAAAATACAAGAGACGTTTCCTTTCGCGACGAGGAAAATCATATCGATCATCGATGAAGAAGCCGAAGTTTTACAGACAGAA
>A_nasatum_Circoviridae_54
ATATATACCTACGCGTGTGTTATGATTATTTTTTAAGTGATTGAGTGACCTCTACACACGACATCGTGGGCCTCTTCCCCCCCAAATTTAAAGGTATTGTGTTCGATGTTACTCGCCAAAACGCTGTTGAATTCAACTACCAGACTCTGGAGCGTTGTAAGAATGGTTATATAATCAGTGGAAAATATCAAGGCTCTATAGTGTCTTTTGAGTCACTGCCTGTGATAGTTTTTGCTAATTTCTATCCTGATAACTCCAAATTGTCTGAAGATCGTTGGGATATACACAATATTGAAAGAGCTGACAATAATGTATCGACGCAGAAAATACAGGAGACGTTCCCATTT
>A_nasatum_Circoviridae_55
ACCTAACCTAACCTAACCTAACCTAACCTAACCTAACCTAACCTAACCGGATGTTAGGTTCTCCGTGTGTGTTACGACTACTTTCTCAGTGATGGTGTGACCTCGACTCGCGACATCGTGGGCCATTTCCCGCCTCATTTTAAAGGAATTGTTTTTGATGTGACACGTGTGAGCTCAGCAGAGTTCAACTACCAGACCTTGGAGCGTTGTAAGAATGGTTATATAATGAGTGGAAAATATCAAGGTTCAGTAGTCTCGTTTGAGACAGTGCCAGTGGTAGTCTTTGCTAATTTTTATCCTGATAAAGGTAAACTTTCTGAAGACCGTTGGGACATACATAATATTGACCTAGCTGACAATAATGTATCAACGCAGAAAATACAAGAGACGTTTCCATTCGAGAAAAGGAAGGTCATATCGATCATTGATGAGGAGACCGAGGTTCAGACGCCCCAGTCGGCAGATGCTACTTCGTAGATA
>A_nasatum_Circoviridae_56
CTCCCCCCCCCCCCAAATTTAAAGGTATTGTGTTCGATGTCACTCGCCAAAACGCTGCTGAATTCAACTACCAGACTCTGGATCGTTGTAAGAATGGTTATATAATGAGTTGAAAATATCAAGGTGCTATAGTCTCTTTTGAGTCATTGCTTGTGATAGTTTTTGCTAATTTCTATCCTGATAAATCAAAATTGTCTGAAGATCGTTGGGATATTCATAACATAGAGAGAGCTGACAATAATGTATCGACGCAGAAAATACAGGAGACGTTCCCTTTTGCGGCGAGGAAAGTCATATCGATCATCGAT
>D_pulicaria_Circoviridae_71
TATCAATCTGTTATGACGTATGCCCTTGTTGAAAACGCAAAGGAGGAATTTGACCTGACACTACGTCCGTGGCAGAAAATGGTCGTCAAGAGATTGGAAGAACAGTGTGACCGCAAAATTTTATGGGTATTTGATTATGATGGAAATACGGGGAAGACGAGACTTGGCCATTATTTGATGATGAAGAAAAACTACCAGATTTTGTTTCCTGGAAGCACACACAACTTGTGCTCAATGCTCAATCCGTTTGCGGCAGGATTCGTTTTTGATTGCTCGCGCAACGCCTTCACCTCAAGTGGAATCAAACAAATGAATGAACTGTACGAATTATTAGAGCAGCTCAAAAATAGATTTGTTGTTAGCGGAAAATATCAAGGTTTAATGAAAATCCCCATATCAAAATAAGTAATCGTATTTGGAAAT
>D_pulicaria_Circoviridae_72
TATCAATCTGTTATGACGTATGCCCTTGTTGAAAACGCAAAGGAGGAATTTGACCTGACACTACGTCCGTGGCAGAAAATGGTCGTCAAGAGATTGGAAGAACAGTGTGACCGCAAAATTTTATGGGTCTTTGATTACGATGGAAATACGGGGAAGACGAGACTTGGCCATTATTTGATGATGAAGAAAAACTACCAGATTTTGTTTCCTGGAAGCACACACAACTTGTGCTCAATGCTCAATCCGTTTGCGGCAGGATTCGTTTTTGATTGCTCGTGCAACGCCTTCACCTCAAGTGGAATCAAACAAATGAATGAACTGTACGAATTATTAGAGCAGCTCAAAAATAGATTTGTTGTTAGCGGAAAATATCAAGGTTCAATGAAAATCCCAATATCAAATAAAGTAATCGTATTTGGAAAT
>D_pulicaria_Circoviridae_73
TATCAATCTGTTATGACGTATGCCCTTGTTGAAAACGCAAAGGAGGAATTTGACCTGACACTACGTCCGTGGCAGAAAATGGTCGTCAAGAGATTGGAAGAACAGTGTGACCGCAAAATTTTATGGGTATTTGATTATGATGGAAATACGGGGAAGACGAGACTTGGCCATTATTTGATGATGAAGAAAAACTACCAGATTTTGTTTCCTGGAAGCACACACAACTTGTGCTCAATGCTCAATCCGTTTGCGGCAGGATTCGTTTTTGATTGCTCGCGCAACGCCTTCACCTCAAGTGGAATCAAACAAATGAATGAACTGTACGAATTATTAGAGCAGCTCAAAAATAGATTTGTTGTTAGCGGAAAATATCAAGGTTTAATGAAAATCCCAATATCAAATAAAGTAATCGTATTTGGAAAT
>H_azteca_Circoviridae_20
AAACGATGGGCTTTCGTCCTGCGGCATCCTGAAGAAGAAACCGACTACTTTGCCCTGCTGTCTGCTGGTGACCAAGTGCAACGCTTCGTGTTCGGACAAGAGGCTGGTCGAGACGGTTCCGAAAAACTGATGGGTTACATTGAACTTGCCGTGGCCGCTAGACTTCAAGGAGTATAAAACTTGCTGAGATAAGCCTACTTCACGGTTGCCGAAGGAACAAGTCAACGGAACTTCACGTTTTACTTTATGAAAGGCGATAACATCAGGACCTTCGGGGATTGGACTTAGGAGATCTCAACAATCTACAGAGGAGAGAAACGAAACAGATCTGGTGACTTCAAATCCATAGTAAATGAGCTTCTTTCGGAAAATTAATTCGGTGCCCTTGTGAACAGAAAATATATTCATAACAAAAGCCACATCGACGAGGTCGTTGCAAAAATTAGTGAACTTATTGTGAGGCACAAACGCTTTGCCGAATTCTCTTCATGCCGCTTGAGCGCGTGGCAGTCACAATGTGTTCACCATGCGCTGGATCAGCCGGAGCGAAAAGTTTGCTGGTATTGGGAACGGGCAGGTGGCAAAGGGAAAACATTTCTCGCCCATGTGTTCAAGTTTGCGTTTCAGTTTGATATACTAAACGGCATTGAGAACGGACCAGAACTAGCTATGATGATTTCAGAAAATCCCAGGGGCTTCGTTTTCGACGTGCCAAGGCAATGTGAAGAGAGATTTTCTTATCAAACTTTGGAGTCGTTGAAGAATGGATTCCACTTAACCAGCAAATATCAAGTCAAGAGGCAAAGAATTTCACCTCTTCCCGTAGTTGTGTTTGCCAACTTTCCTCCTAGTAGAGCCAAAATTTCCCAAGACCGATGGTGTATCCACAATCTA
>H_azteca_Circoviridae_21
CGATGGGCTTTCGTCCTGCGGAATCCTGAAGAAGAAACCGACTACTCTGCCCTGCTGTCTGCTGGTGACCAAGTGCAACGCTTCGTGTTCGGACAAGAGGCTGGTCGAGACGGTTCTGTAACACTGATAGGCTATATTGAACTTGCTGTGGCCGCTAGACTTCAAGGAGTATAAAACTTGCTGAGATAAGCCTACTTTACGGTTGCCGAAGGAACAAGTCAACGGAACTTAACGTTTTACTTTACGAAAGGCGATAACATCAAGACCTTCGGGGATTGGACTTAGGAGATCTCAACAATCTGCAGAGGAAAGAAACGAAACAGATCTGGTGACTTCAAATCCATAGTAAATGAGCTTCTTTCGAAAAATTAATTCGGTGCCCTTGTGAACAGAAAATATATTCATAACAAAAGCCACATCGACGAGGTCGTTGCAAAAATTAGTGAACTTATTGTGAGGCACAAACGCTTTGCCGAATTCTCTTCATGCCGCTTGAGCGCGTGGCAGTCACAATGTGTTCACCATGCGCTGGATCAGCCGGAGCGAAAAGTTTGCTGGTATTGGGAACGGGCAGGTGGCAAAGGGAAAACATTTCTCGCCCATGTGTTCAAGTTTGCGTTTCAGTTTGATATACTAAACGGCATTGAGAACGGACCAGAACTAGCTATGATGATTTCAGAAAATCCCAGGGGCTTCGTTTTCGACGTGCCAAGGCAATGTGAAGAGAGATTTTCTTATCAAACTTTGGAGTCGTTGAAGAATGGATTCCACTTAACCAGCAAATATCAAGTCAAGAGGCAAAGAATCTCACCCCTTCCCGTAGTTGTGTTTGCCAACTTTCCTCCTAATAGAGCCAAAATTTCCCAAGACCGATGGTGTATCCACAATCTA
>H_azteca_Circoviridae_22
AGATGGATATTTACTTACAACAACTACGACCCTCTCTTAAATTACGTAGAACATTTCTCTTCGCCAGAGTTCAAGGTGAAGAGAGCGGTGTGGGGATTCGAAAAGTCTGATTCTGGAACACCACATTTGCAAGGGTACGTCGAATTTATAAGATCGCACAGACTTTCTTTCACTCGGCGAATTCTACCTGAAGCTCATTGGGAATGCGCATCAAGCCCTCCATATTTCAACTATTTGCACTGCACAAAAAATGGAAACTTTGAAACCGTCGGAGATTGGGAGTCGCTGACGTCTTTGCCCAAGAAGACAAAGAGGACTAAATTAGCAAGCGCTGGTCCGGTGGTGGCCGGACTGCTTGGCAAAAATGCGCCCATCATTACCCAGCGTGAAATTTTTTTCATGGCTTGGAAACACACCAAAACTTCGCCGCTGGCAATATCAATGCTTCATGAAATTATTCGACCAACCACAGCGACAGATACTATGGGTTTACGATGGAGTAGGAAAAGCAGGCAAAACGTGGTTTGCTAATTATTTGAATATCCTCTACTCTTACGACTTGATGGATGGTATGAAAGGCACAAGAGACGTTTGTGCTCTGTTGTCAGATGCGCCCACTGGAGTATGTTTCGACAGCTGTAGAGCCTCGAAAAAACACTTCGACTACGACGTTCTCGAAGCAGTGAAAAATGGATACATGGTATCCGGAAAGTATAACGGATCCATAAAGAGATTTCATCCATGCCCCGTAGTTGTATTTTCAAACTCGCTACCCGCTACAAAACAACTTTCGCACTATCGTTGGGATATAGTACATCTGGGCGAAGGTGACTTCATTAACCTCGATAAATCGCCTATTTATTCAACCGCTGACCTTCGTCCATTTGTTCCTCCACCAAAAATACCCATATTGGCAGAAAATTTCAACTTGCGACAATACTTGCTCCGCTCACTGCACAACTCCGAAGTGACAAGTACTTCCACCCTATGGGGGTGAACGCTACCTTGGCGACTCGGAAGAACAGTGAAGACAGTTCGTCGAGCTGCTGCTAGTCGTACTCCAGTGTTCCGTAGTGATTACACACATTCCAATAGCCAGTTCATGGTCAATAGAAGATTATTGGTTAATTTTTGACGTAATAGATACGCAAAACTGTTGGTTTCATATTACAGTGGCTCGTGTCGTAGAATCTTACTACATACGTTGACCCCTTCTCATGAATCATTTGCTGGGATAGGAAGTATCCATTTTCAACAACTGATGTAACCTTGTTACTGACTTGCTTATTCTTTAAGAAGACTTAAGCGAATGCAATTTATGCATTTAGGTTAGTTTGACACTATTATTATTTTAAGTTTACTAATAGCAACCTATTCGCTATTTAATTACAATGAAAGAAGATTGTATATGCTTTCTTTTATTTCCTTTTCCCGTGAATAAGCTAAAGTTAATAGTACTGTTGGTATGAACCTAAATTATTGTACCTTGTTCAATGTAATCATGACTAATTACGCGTTTGCCCAAACCTAGAATAATCGCAAAACAGAGCCTATGCTTCTAGGAAAGGAATTAGCTTCTTCTTTAGTCCATGTTATCCCTGGATTCAAGTAACAGTACTAACCGTGCGCCTTCCACGCTTAGCAAAAGCTGTCGAATGTACCAATAGGCAGTCCTGTTCGATTTACCAAACGCAGGGTTTCACATAATTTTACCAGCGAAGAGCAATGCTTCCTTGAGGAGTACGAAACTAGCAACCTAGTACCGACAAACTAATAAACTCGAAGCTAGCATCTGCTTAGTGTTGGGAACAAGAATTTTGCGTTTAATGACTCTGAAAAATAGAAGATCCAACCACGATTCATTGAAGAAAAAATAACGTTAACTTCACTTCATGTCTGTCTTACTGTCTATGTCTGCTACAAATCTTATAATCGAAATTTAACACACTTCACTTTTCCTATCGATCTGAAATTTTGCACACTTGCGTAAAGTTGGAGACAATGCATGAATCAAATGACAAAATAAGTAATTTTAAAAATAATTTTTGTTTCAATATTAAAAAAACTGAAAAATAATTTTGTCTGCTACAAATCTTATCAACAATATTTAACACACGTCTAGCCGTCCAATATATCTGAAATTTTGCAGACTTGCGTAAAGTCGGAGACAATGCATGAATCAATTGACAGAATAGATAATTTTGAAAATTTCATTTCTTTTATCATTGTACATGTTTTACATTGGAGACACTGGATTTTTTATAAGTGTTGTCTTTAAAAATTAATTTTTAAACGTAGGTTTTAATGGCTCATATTTTATCAGTTTATTATTCTATTCTAAACCAAAAATAGCAAGTAAAATGTCACCAGTATCAATGTTGCCTTGCTAAATTCGTTAATTTGAAACCCCCAATGTATATATATTTATTCTGTACAAAATTCTTTACAAGAGGAGCGCTCCACTTACGTAGCTCCGCTCCACCGCGCCACTAACGCTGTAACATCGACTCGGTGTAACATCGTCGCATGCTGGTTGATTACGTCGTAATGTCTTTAATGACGTTGAGTCGACGTCTAATGATTGCTGGGACTCAATTTTAATGAATAATGATTGGCAATGTCGTTCGAAGAAATGCATTTTAACAGCGGCTATACTTCTGCTATAATTTTCCCGTAAAAACTTCACGCTAACAAATAATAGGCAGGCAATGGTGAGGTTATTCGTGATTTTATTCCATGAACACTTGACACGTCGATAGTAAATTTTTGTCTAACACTTTATGATTAAAAATATTTCGCTATTTTCCTATTTACTTGTTTCTAACAAATTTTGATACCCACTAATACTAGTGCTGGATGTGCACTTCCACGCTTTATAAATCGCATAACATGGAAACGGAAAGCTTAAAATATTGACGTCGTTAAAAATTGTAAAGAAATTCATCGATACTGTGGTGGGAAGTGAGGTGCTATAGACATTTAATTAAATGTAAAATGCGAGTTCACTTCAAATTAATGCCCTTTTAAGGCATTGATTGAAGTTATCATGACCCAAAATGGAATCAGTGCAAAAAACAGACAGCATTTCAGAAATAAAAACAATTTTCTGATTTTTTTCAGACCCGTGTAATCAAAGTAAAATTTGTAAGAAAAGCAGACTGGGTTAACAGTTTTTCCCGGTGCATTTTTGCGGTCGTTCCTGAGTGACGGATAAATGATCGTTAAACGTGTACGTTTGTATGTGGCGAATAGTTGATAGATTGGCGAATAGTTGACGAATAATTGATCGTTTGCAGGAGGCGATTAGTCGATCGTATATAAATGGCGAATAACTAATCATGTGCGCGTGGCGAATAACTGATCACTCGCACGTGGCAAATAATTGATCGCGTGTGTATGGCGAATAACTAATCTTGGGCATGCGGCGAATAGGTGATCGCTCACACGTGGCGCTTGCCCGTGGCGAATAATTAATCGTATGTGACGGCGAATAATTAATCGTGTGCATATGGCGAACAAGTGATCGGTCGCATGTGGCGAATAAGTGATTGTTTTCTTGTAACTGAAAGGCACGGTATCAATCTGTATGATTGATATAACCTGCATGTGACTGATCGTTTGCATCTGGTGAATGTCGTATGTATGTCGTGTATGTGAGGCTCCGCCAATTTTGTTTATAGAGACCCAATCTACATGCGGTGGACGACGTCTGAGTTGCCCATCCTTTGGTGCGGAATTAAGATTTGAAGTCACCATCAAAATGAGGGCACCATCACATGAGGGCAAAAAGTGCTCTTTTCTTTACATGAATTGAGAATACATTTTAAACATCAGTATAGCACATCCAATCATTTTAATTAACGTGGAAACTAGTTAGCCCTCTTTTCGATCAATATTTAGGTAATGCATTAAGATGAAAATTTATTCTATGTTTCATCTATCCGAAAATCAGTCTACGGCCTTCTACTCCGAGCTGAGAATTAGACTTTCCTCAGTCGGACTTACAGAGCATTAATTATTGTTAGGAGAAATGCAGTAATGAAGGTTTGGTCAATTAATTAATACTCGTTCAATGTTTTATGAAAATTTGTAAAAAATTCTGCATAAATTCCAGCATTCCAAATTGTCATAGTTAGATAAAGTGTGGGTTGTTTTTTAATTTATATGCAAAGTCAATTCTACTTTAGATTAGGAAATGACGGATTCGTTGCAGCTTGTCATATGAACTAAGCATTTAAATCGAAGAAAACGCCAAAAAAAAATCATTTTGTCCGCAGTGAAAACTTATCGGAGTCCGACTCCATCATCAGTGCAAAAATTTCATTAATACGATTTTGACCAAAATAGGACCTACATAACCTTAGGAATGCATAAGGAAAAGGTGGCCGGACTGCTTTCAACGGTTTCAAGTGGATACGAACTCATAACATCGTTTACTCAGGTGACGTCATAGTTTAAAGAAGGTGAGAGAGTACCACGGGTAGCTCTCGCTATAAAAGTTTCACCACGGTGCTATGCTGCTAATCTAACCACCGCAGCTATTTATAACCGTCCAATTGTCAAACTTCGAAGAAGAGGATCAACAATGATTGAACCGTAACCGATGACGTGAGCTCTAGGTACAAGAGCAGCCACTTGAAGTGCTACTTTCGAGGTTCTACTTCAAGATCCCGAATAAATTTATCGAACTGAAACTTTAAACACGTGCTGCGTCTAAGCTTTACCAGCGTTTCTAAGTAGAAGCCGAGCCAACTGCCACAACCAAACATGATTGAGGCTACATCTTTCCATCAAAGAAGACCCGGTGCGGTACTCAATAGTAGCTCTATCGTCCCCTTAGATAATATAATTATTAGAAATGATACATGAACGTGCGTTGATGTATACAATGGCAAGTGCGGATACCTAGGCCATCAAAGTTCGTTGATGCATCATTGCAAAACAGACAGTTTTTGTATTCTTCAAAGTTAATCTTATTAACAAATAATCTATATACTCGATGAATCGATACGATACTGAACTTTTTTCACCGCGAAATTGACAAATATACGCGGCAGACTGTTTAAACGTTGTTAAGGCGTCAGCAAACTTCATTTCTTTTATAAATGTTACGAACATGTTCAGTAGGAACTAATTGATGGCAGATGTTGTGTTTTGGCGAGAGCTTTCAAAATAATAGGCTCCTGGCCGAGGAAAATTTAACCGATTTGCGGTAGCTATACGAAACACATAACGGTATATTTTGGTGTCAGAAACTGGCGATCATTTTCTGGATTAATAACAACAGGTTTGCCTCAAATGTCAATTTTTTCCATTGAAAATATGAGATTAAGTCGACGTAAAAACATTAGAAAAAATAAATTTTTCAGCAGAAAATACGTCAATTAAATTTATGTTGATTGATTCACATCTGCAAATGGACACGATCGCGTTCAATGTCAGTTTTTATTGCAACACTTCTCTTTAACTTCACTTCTTGTTTGTCTGTCTGCTACAAATCTTGTAATCGAAATTTAACACACTTCTACTTATCTTATTGATCTGAAATATTGCACACTTGGGTTAAGTTGAAGACAATGCATGAATCAAATGATAAAATAAATGATTTAAAAAATGTTTTTTTTGTATTAAAAATTAAATTGAACAAATAATTTTGTCAAGTACAAATCTTATAACTGATATTTGACATACTTTTACCTGTCCGATTGATCTGAAATTTTGCACACTTGTGTAAAGTCAGAGGCAATGCATGAATCAACTGACAGAATAAATAATTTCGAAACAAAATTTTATACATTAAAAAATTGAAAAATTAATTTTTTAATATTCGAAAATAAAATGAGAAATTCATTGTACATCTGTAACATTGGAGACACTGGATTCTTTAGAAGTGTTGTCTTTAAAAAGTAATTTTTAAACATATATTATTCAAAATAATTTCATGAATATATAACAACCATGTTCTCAATTTAGTGCCCATGAGTTCCAGTTAGCCCATTGATAATTACAATTAGTATTGAACAGAAAAAAAAATACAATTTTCTATCTTTATGATATGGTAAAATTGACAGACACAGTTAAAAAACGTTCCTCTGCGCAAGGAATAATCATTACAATTTTTAACAATTAAACTTCGAAGAAGATGAAAAGCCGTTTTTTGATCCGATTAGAAATTTCATAGCGAGGTAAAGCGCGCACGTTTTTTATCGAACCGACACTTTCTGGTCTTCTGCTCAGTGACTACAGTGTTTGATCATGAGATCGGACTTCCACTTCATCTACTGCAAGATTTAGCAACGTAAACTGGACATCCTCGAGATAGTCAAAACTGGTAAGTTTTATATTTCGTTTCTCGGAGCGTGGAAATGACTTGATATCAAATCGATCATTACCAATGATTGGAAGTGAACTTGTTTTCGAACATTTTAGTGATTCCTGCAATCTCCACAAATCGTCAGTGCTTCACCAGGTTTCTGTTACTTTTGTGGGTAACTTAGTTGTCAGACGCTAGTCGAACTCGCAGGCAGGGATTGCTTACGCGAAAATCAGACAAGAAAGTTACGAAGAGCATACGATAGTTTAAAAACTGCAAGCAATTAATTTAGGTCAAGTAAATAATTTGTTTACAAAATTAGTGATCGAGGACTTGAGCGAAGCTAGGTTTAATCTTTGCAACGGATTATAAGTTACCGTAGGTCTCGACACAAACTACAGTAGATTTATTGTATCCTTTGTGCCCGATGTTGGCACTTTGCTGCACGAGATATTTCAACACTTACTATGAATTTTGTGCTCGATGTCGCATGGTAGTACAATACAAACCCAAACAATCATTCCCGGCATAAAACTACATGTAGACGAATGATCCATGATAAGTAATAGGTCCCATCGTGTCGTATTTGATCGGTTAAGAGGAGAAGAAACAGATTTGTAATTGCCATGAAACAGTTCGGAAAGAATTTCAGGAAAAACTAACTCTGTTTCTAAAACTTACCCGTCTGATTTCAGCTGGAAGACAGTGCGGAGAGATGAAAATTCGAACCGGTGATCCGACTCGTATCACGAGGCAAACTTCAAGATGGGTATTTACTTACAACAACTACGACCCTCTCTTAAATTACGTAGAACATTTCTCTTCGCCAGAGTTCAAGGTGAAGAGAGCGGTGTGGGGATTCGAAAAGTCGGTGTCTGGAACACCACATTTGCAAGGGTACGTCGAATTTATAAGATCGCACAGACTTTCTTTCACTCAGCGAATTCTACCTGAAGCTCATTGGGAATGCGCATCAAGCCCTCCATATTTCAACTATTTGTACTGCACAAAAAATGGAAACTTTGAAACCGTCGGAGATTGGGAGTCGCTGACGTCTTTGCCCAAGAAGACAAATAGGACTAAATTAGCAAGCGTTGGGATGGTGGTGGCCGGCCTGCTTGGCAAACATGCGCCCATCGTCAGAGTCAGCAAAGAATTTTCTCTTCGTTCAAGATATTATGAGGAGACAGCCAGATACGTGAAGAAAATCAGAACCCAGCATGATTTTTTCATGGCTTGGAAACACAGCAAGCTTTGCCGCTGGCAATATCAATGTTTTATGAAATTAGTCGACCAAACACAGCGACAGATACTGTGGGTCTACGATGGAGCAGGAAACGCGGGCAAAACGTGGTTTGCTAATTATTTGAATATCCTCTACGCGTACGACTTGCTGGATGGTTTGATAGGCACAAGAGACGTTTGTGCTCTGTTGTCAGATGCGCCCACTGGAGTATGTTTCGACTGCAGCAGAGCCTCGAAAGATCACTTCGACTACGACGTTCTCGAAGCAGTGAAAAATGGATACATCGTATCCGGAAAGTATAACGGATCCATAAAGAGATTTCATCCATGCCCTGTAGTTGTATTTTCCAACTCTCTACCAGCTACAGAACAACTTTCGCAAGATCGTTGGGATATAGTATATCTGGGAGAAGGTGACTTCACTAACCTCGATAAATCGCCCATTTATTCAACCGCTGACCTTCGGCCATTT
>L_salmonis_Circoviridae_2
TCAAATAGAATATGTTTTACATTAAATAATTATACCAACGAAGAACAGATTGCTATTGAAGATTTCTTGGATCAACATGTAGAAGATTTGGTATATGCTATTGTCGGGGAGGAATACGGATTAAATGGGACTCTGCACCTTCAAGGTTATATACATTTTAAGAGAAGTTATTTAAGAGCAAGTAGTGGTATTTTAAGATACTGGAGGAGTTTGCCTGGATTAGGACGAGCTCATATAGAAGATTACGCAAACAAGGAATATTGCGAAAAAGATGGTATTTATATAGATTGGGGAAGTCCTCAAGAAACAAATATAATAGTTAATGATAAATTTGCTGAAGTGGTAAATGGAATGTAC
>L_salmonis_Circoviridae_3
TCTAACAAAATAAGCTTTACATTGAATAATTATACTCAATAAGAACAAGTGGCTATAGAAGATTTCTTGGATGAACATGTGAATGACTTGGCTTATGCAATAATTGGAGAGGAATATGGATTGAGTGGTGCTCTACATTTACAGGGTTATATACATTTTAAATCATCATATTTGCGAGCTGGAAGTGGAATACTTAGATATTGGAGGAGTTTACCAGGACTTTCTAGAGCTCATATAGAAGATTCGAGAGGATCTGATATTGCAAATAAGGAATATTGGGAGAAAGATGGAATTTTTATAGATTGGAGTAGTCCACAAGAGCCAAAGATGGTTGTTGATGATAAGTTTGCAGAAATAATGAATGGTATACTACATGAAGGATGGAAAATGAAACATTGTGCTGAAATTGCTTTGAAATATAATTTCCAAATACAAAAAATAATTGATACT
>L_salmonis_Circoviridae_4
TCTAATAGAATATGTTTTACTTTAAATAATTATACAAATGATGAACAAATTGCAATAGAAGATTTCCTGGATCAGCATGCTGATGATTTGATTTATGCTATTGTTGGAGAGGAATATAGTTTAAATGGACCTCTACACTTACAAGGTTATATACATTTTAAAACCTCATATTTAAGAGCATGCAGTGGAATTTTAAGATACTGGAGAAGTTTGCCTGGTTTAGGACGAGCTCGTATAGAAGATTCTAGGGGCTCGGATTATGCCAATAAAGAATACTGCGAAAAAGATGGTATTTACATCGATTGGGGAAGTCCTCAAGAACCACCAATGATTATAACAGATAGATTTGCAGAACTTGTTAACGGAATACAACATGAAAATTGGAAAATGCAACATTGTTTAGAAAATTATCCAGATTTAGCTTTAAAATATCATTTTTCAAATACAAAAAATAATTGACACA
>L_salmonis_Circoviridae_5
TATGCTGTAATAGGCGAAGAAGTTGGAGAAAACGATACAATACATCTGCAAGGATACATTATATTAAAACCTGTTTTTTTAAGGCAAATAATGGATTGCTTAGGTTTTGGAAAGCAGTACCTGGTCTAGCTTGAGCTCATTTTGAGGAGGCAAAGGGATCAGATATAGATAATTTTTAATATTGTACTAAAGATAATATATTTATTGAAATAGGG
>L_salmonis_Circoviridae_6
TCTAATAGAATATGTTTTACTTTAAATAATTATACAAATGATGAACAAATTGCAATAGAAGATTTCTTGGATCAACATGCTGATGATTTGATTTATGCTATTGTCGGAGAGGAATATGGTTTAAATAGAACTCTACACTTACAAGGTTATATACATTTTAAAACCTTATACTTAAGAGCTAGCAATTGGAATTTTAAGATACTGGAGAAGTTTACCTGGTTTAGGACGTGCTCATATAGAAAATTCTAGGGGATCGGATTATGCCAATAAAGAATACTGTGAGAAAGATGGAATATATATAGATTGGGGAAGTCCTCCGGAATCACCAATGATTATAACAGATAGGTTTACAGAACTTGTTAACGGAATACTGCATGAAAATTAGAAAATACAACATTGTTTAGAAAATTATCCAGATTTAGCTTTAAAATATCATTTTCAAATACAAAAAATAATTGACACA
>L_salmonis_Circoviridae_7
AATAGAATAAGTTTTACTTTAAATAATTATACTAGTGAAGAACAAGTTACAATAGAAGATTTTCTGGATTTACATAATGATGATTTGGTATACGCTATTGTCGGAGCAGAATATGGGTTAAATGGAACTTTACACCTGCAAGGTTATATTCATTTTAAAACTTCATATTTAAGCAGTGGAATATTGAGATACTGGAAAAGCTTGCCTGGTTTGGAGAGAGCTCATAGCGAAAATTTTAGGGGCTCAGATTATGCGAAGAAAGAATATTGTGAAAAAGATGGTATATATATCGATTGAAACCACCAATGGTTATAACTAACAAGTTTGCTGAATTAGTAAATTGGATATTGCATGAAAATTGGAAAATGCAGCATTGTTTAGAAAATTATCCTAAAATTGCTTTAAAATATTATTTTCAAATTCAAAAAATCATTGACACA
>L_salmonis_Circoviridae_8
CAAGACAATCGAAAAATATTATTTGTAGTTGATGAGGAGGGGAATAAAGGGAAATCAATATTAACTAAACATTTAATATGTAAACATAATGCATGGGCCTGTACAGGTGGGAAAAGTACAGACTTAAGGACAGCATATGATATAGAAGCAGAAATTGCAATTTTTGATATGGTGAGAGGTAACCCTACGGACTATTGGCCTTGGAATTTGATGGAAAGTATAAATAATGATTTGTTTACAACTACTAAATACAAGGGAATTATCAAACAATTTAATCCGCCAAAAGTAGTTGTTTTTACAAATAAAGATATACCAAGGGATAAATTTAGCTCGGACCGA
>L_salmonis_Circoviridae_9
CTTAAACTACTCGTGGTTTTCAAGGCTGGTTTAAAAATGGTGCGATCAAATAGGAAGAGTTTGCCTGGATTGGAAAGGGCACATATAGAAGATTCTAGGGGATCGGATTATGCAAATCAAAAATACTGTGAGAAAGATGGGATTTATATGGACTGGGGAAGTCCTCAAGAGCCCCCAATGAATATGACAGATAAATTTGCAGAAGTAGTCAACGGGATACTGCATCAGAACTGGAAAATGAAGCATTGCTTGGAAAATTATCCGGAAATTGTAATAAAATATCATTTTCAGATTCAAAATACCATAAATACAAATTATGTTATATTTGTTAGTCCAATCATTAATTTAAGAAATTGGCAAAGTACAGTGATTAATAAAATTACCTTGCAAAATGATAGACAAATTCTGTTTGTCATTGATCAAGAAGGGAACAAAGGGGAATCGACTTTGACAAAGCATCTAGTAGCTACTCAAAATGCATGGGCTTGTACTGGTGGAAAAGTAACGGACTTAATGACGGCATATGATACCGAAGCTAAAATAGCCATATTTGATATGACCAGAAGTAACCCCAGTGATTACTGGCCCTGGAATTTTATGGAAAACCTAAATAATGGATTGTTCACAACTACGAAATATAAGGGTATGATGAAGCAATTCAACCCACCAAAAGTGACTTTGTGCTCT
>A_nasatum_Mononegavirales_15
TATATATATTAACTAATCAGTTAGAAGCATTATTTAGCAATTATCCTGGCTGTAATCCAAATGGGTTTAGGGAACTTGCTAATGCTGCACTTTCAAATCCTTCATTGTTAGAATCTTTTATAAATAAATTATTTGTCTTGCAAATTCATAATGATTTAACTATCATCTCCAAAGAAAATAAGTTTCCTGTTATCATACATACTATCCCTAGTATTAGCATTTTCTCAGACATGGTTTTATTGTCATCTTTTCCTTGCCATCCTTTGATTATTCCTTATAACTTCTTCTTAAGTGTATTGAATAAAATTGAATCAGAATTTCTTACAAAGTATACATAAATCTCACAATTCATGCTACAGATAAACATAAATTTGAATTTAAAGAACTGTCTGATACAATCAGTGAGACTATAGATAAAATATATCTTACTTTAGGCAATGAAGCCATCAAAGTATTTAAATTAATAGAACCTTTAACCTTTGGTGTTTGTCTTAAATTACTACCTGAAGATAGTAACAATACTGAGTTTCTTGACACAATCTTAAATGGTGTCAGAGACGAAAAAACATAGATCTATCCTTATGTCAAAAAATTAGTTAATATTCTTCTCCAGTATTCAGATCAATATGGATTAGAATCAATTCCTTACTTGCTTGAACAATATGGAAATGAGAAAAGACACTTTTATCCCATCATTAATGAAGAAGAAGGATTAATTAAAATGTATAGATTTAATACAGCCCACTCTGAAATAGATGAAACTTATGTAAGAGAAATTTCAGGACATTTTAATAGGGAATATATCATTGGTTATTACAACAAAGAATTAAGGTCACTTGCCAGCAATCTTATGGGATGATGAATATCATAAGGGAATTAAATCTATATATTCTAGAGGGAAAATTGGGTAAAAACATGAGTGTATGAGTACTCCAGATCTTAATTGGTCTAAAATCATTTTTAAACCCCACAGACAATTTGATTACTGTGAAGATGCTTTAGATTTATTGGATGACAAATCAATTACACCTCACTTGGAAAATATTAACCAATTATTTGCTAGAGATTTTTTATATGTTTTGAGGTTACCACCACCAGACACCAAAGAATATACAAAATTAGTGTTGAAAGTATTATCTGAACCAGAGATAAGTATTAGGAGTTTTTATCACACGGTGGAAAAGAGAGTTAAAAATTGATGCTAGAATATTTTCAGTTTTCGTTTATGAGATAAGAATGATGTGTTCTGTTGCAGAAAGAAATATAGCTCATAGCATCTTACCTTTATTTCGTCAACAAACAATAACAGACTAAGGTCCCTCATTAAGAAGTAAAGTTGACTTCTTGACAACTCTAAAAGAAGATAAAGAATATATATGGGTGTCATTTAATTCTGATTTAGAGCAATGGAACTATACTTTTAGACAAGTGCTACAAGTCTACTTTACAAATATCCTTAATAACATGTTTGGAGTACAGCACTTCTTTACAGTTATAAAAATATTTTTAGAGTGTTGGTTAACATGAGCCTCTTATTTTATCCATTGGATGTTGGATGACACTTTTTGTCATTGGTCTAATCATTTAGGTGGAAATCAAGGAATATTTCAAAAGCTATGGACATTAATTACATTATTTTTAATTGATTATAACTTAAGTCAACTAGATTATCTATATTATATCATAGGGTTAGGAGACAATCAGAATACCATTGTTAGGTTTAGGAAGGGAATATCCTTAAAGAAAGATGTGACTATGGTAAGAGAGATATTATCTGAAAGCTTCAAAAAAGTTGGGTTAACTCTTAAAACTGAGGAAACTTGGTATTCTTCATCATATTTGCATATCAGGAAATTCTACTATAAAGGTCAACAGTGTGAAAATGGTATAAAACAAGCAACTAGGGCCTATTATGGAGGGTCTGATGTTGCATGTGGTCTGGCTGATTCAATTATGACCGCTATGAATGCAGTAATGACTATTAGTGAAACAACATGTTCGCCTTTTGTAGGGCCTTTGTTCGCTTATATTGAAGCAATGTCTGCNNNNNNNNNNNNNNNNNNNNNNNNNNNNNNNNNNNNNNNNNNTAAAAATCAGGGAAAACCGGGGTTGCCGACCGGGGTTAAAATGGCAAATTATACCAAAAAAAATTTTTTTGTTTTTAATTTT
>A_nasatum_Mononegavirales_16
ACAATTATTGAAACTATGGATAGAATATGTCTCACTTTAGGTAATTAAGCTATTAAGGTATTTAAATTAATGGAACCCTTAACACTAGGTGTTTGCCTAAAGTTATTACCTGAAGAGAGTAACAAAACTGAGTTTCTTGAAACAATTTTAAATGGAGTCAGAGATGAAAAACCAGAGATCTACCCTTATGTGAAAAGACTGATCAGTATTCTTCTCCAGTATTCAGATCAATATGGATTAGAATCAATTCCTTACTTAATAGAACAATATTGGGATGAGAAAAGGCATTTTTACCCCATCATTAACGAAGGATAAGGATTAATCAAGATGTATCGATTTGGTTCTGCCCACTCTGAGATAGATGAATCTTATGTACGAGAAATCTCAGGAAATTTTATTAGAGAATATAATTGGTTATTACAATATAAAAGTTCACTTCCCAACAATATTGGGGGATGATGAATATCATAAGGGCATTAAATTTATAAACTCGAGAGGGAAAATTGGGTCTAAACATGAGTGTGAGTATTCCAGCTATAAATTGGTCAAAAATCATTTTTAAACCTCACAGACAATTTGACTATTGTGAAGATGCTTTAGATTTATTAGATGATAAATCAATTTCACCTCACTTAGAAAACATTAACCAATTATTTGCTAGAGACGTTTTATATGTTTTGGGGTTACCACCTCCCATCAACTAGGAACATACAAAATTGGTGTTGAAAATATTATCATAACCAGAGATAGATATTAGAAGTTTTTATAACAGTGGAAACATTGGGGTATATCTCCCCTAATTGGACAGTCATTCAATTACTGCCAAAAGAAAGAGAGTTAAAAATTGATGCTAGAATGTTTTCAGTGTTAGTTTATGAGATAAGAATGATGTGTTCTGTAGCAGAAAGAAATATTGCCCATAGCATCTTACCTTTATTGGGACAACAAAAACAAAACAGATTCAGGTCCCTCCTTAAGAAGTAAAGTTGATTTCTTAACAACTCTAAAGGAGGATGAAGAATATATATGTGTGCTACTTAATTCTGATTTAGAACAATGGAATTACACTTTTAGACAAGTGTTACAAGTCTACTTTACAAATACCCTTAATAACAAATTTGGAGTACAACATTTTTTTACAGTAACAAAAATATTTTTAAAGTCTTGGTTAACAGGAGCTTCTCATTTCATCCATTGGATATTAGATAATACCTTTTGTCATTGGTCTAATCATTTAGGCGGTAATCAGGGGATATTCCAAAAATTATGGACATTAATTACATTAGTTTTAATTGATTATAATTTAAGTCAACTAGATTATC
>E_affinis_Mononegavirales_1
AAAAAGTACTTTCTACAGCTGATACACTCTCAGTTCACCTCTAAATAAAGATGGACTAAATCTTTGTTTAGAATCTCTAATAAATGGAAATATTGCATCCGAATGTCAATTAATACCTGGTTTGCTCAAAGATATAATGAAGATAACAGAACTAAAACTGAACAACTGGCATTTGTACTATAAGCATGATCAATGGCATTCTGCTGTATTCAAATGGTTGACCACATGGGAGCCCCAGGAAGTGGGAGTTAAAAGGTTTAAAACTGCGATGCAAGACAATTGTCAATTCCTTATAGACATTAGAAAACATTTCTGGGAGGAACTTGGTGTATTAGACCGAGATGATGATTTAATGTCAAATTTGTATACTAGAGGCTCTGAAAGAACAATCTATTTAAAAAAAGGCATTTATATTGCATCAGATGGTGGATATAGTCAATTGCCTTTCAGAATATGATCTGGAAAATGCAAGAAAGACTTTTTATGAGTATAGTAAAGTCCCAAATGTGGAAATGGCAGTCACAGCTAATATAGACGGGATCGGGAAGATATATATAGTGCAAGGATGGGTCATAATGGAAGATATGAATATGATAATGTCTCGTGATATGTTGTTGATGATAAAGGACATGATGTTCGCTCGACATTTTACACTGTCTGCTGTCATGCTAGAATATCCTCTTGGTTATTATGCTTTATCAGAATTATATCATACCATAGATAAAGTGATGATTAAAAATGGAGTTAAAGGTTACAAATTAGTCAAAATGCTAGAGCCAATGTGTATTGATCAGATAGTAAAGATAGGTGCAGAAAAGAAGCCCCTAGTTCCAGTCAATAGAGATTTTGACATTTACATAAAGGGGAAGTTGAAAGAGTTGTATGATTAATTCAATATTGAATCAGACATGGTAGTCGAGTTGCTGAAGAGTATTAACAACCCTCAATTAGTTACAAATTTGTTTGGAGTCTTCAGGCATTGGGGTCACCCTTTCATAGAATATGAAGAAGGTCTGGATAAAATGTACAAAAATACTCATGAAAACCTAGATGTGGATTTTGATAACTCACAAAGGAAAGCGGATTATTTCATAAAAAAGGTGTTGACAAGTATGTTCGCGAAGAACAAAATTTGGTATATTGACTCAGGATGGTATATACCAGATCGGAAAAAACATTATATTGAGAACAATCTGAGGATACCTGACCATATACTGTTAACACTTGATGGTGAGTGGCTAAGAATGACCTTGAAACCATGCTTTGAGATTCCCTCCACAATATCTCAATCTGAATTATATGCTGACAAGAGTTATTCAATAGGACGGAAAGAGCTAGCAGAACATTTACTTTTTGATAATACTAAACCTATTCCATCAATGAAAGTATTATTGAAGGTGTAGAAGGAAGGTGCATTCAATAGTTGAAAGATTCAGTAAAGATGGGGTGATAGAAGATGATTTGATCATGGCCCTCACAGTAAAGGAGAAAGAACTCAATGATTTAGGGAGAATGTTTGTAGCTTGTGGATGGGATCTAAGACTTTACTTTGTTATATCAGAATATTTAATCAAGAAGTTTTTTGTGCAGTTTTTCCCTGGGATGACTGTCAACAAATCTTATCATGAGTTGCTAGAATTGATGAGAAACTCCACTAAAGGCCAGATATCACCGAATTCAGACATTTTGATGTTCTTGAATGGGATGGATTTTGAGAAATGGAATAACAAGCAAAGATATGAGAATACTGGGCCATTATTCAGAGCAATGGATATGTTTATGGGAGTGCCTAATTTTATAGAAAGAACCCACATACTTATCAAACAATGTATTGTGTACTACAAATGCTGACCTGATCTGATGACAGCAAGATATGAGGAAGGTATATTGAAGATAGTCAACCTAAATCATGATTATCATAATATGTGGGAAGGCACTATGATAGGAGGAGTGGAGGGTCAAAGACAAACAGGATGGGGTATTGACAGTGCAATACATATTGAGACTTCTCAAAGGAATGTTCAATCAACATATGTTCTTCAAGGGGACAATCAAATCATAATCAACAAATACAAAATACATCATGATGGGTCGGAAGAAGACATTAAAAGAAAGAATTTAGAGTGATATAACAATAACAAAGATGTTTAAGTGCTGTGTACAAAGGGACTGAATTGTCAGGATTAACTATTAACAAAGATGAAACTACTGTGACTTGCAATGTTTCAATTTACGGGAAAGAAATAATAGTCCATGAACATGCTATGTCCCTCAGTGTTAAGAGATACTCATCTAATTCTGGTTCAGTAAATGACCCCTTGCTGACCTTAGCAGACATGATATCTAACACAAACTCTAATTGTTTGACTGCTGCACAAGGATCTGATTGTGTGATAACTGCAACCCATATGTACACTTATATGGCTCCAATAGTAGGATTTCTAACTATGAAGCATAACCCAACGCTCCAGAATAACGGTTTTGAGGCATTTGAAGGAAGAACCACAGATGAGCAGAAACTATGGTGGGCTATGTTAGTTTATTGTGATCCTAGTGTAGGGGGTATAGGAGGTTGCTCACTAACAAGATTTTTAATTCGTGGATTTCCAGACCCTGTCTCAGAGTCTCTCTCATTTGCTAAATTGTGTATTCAAAGCAAAGATCCTCTAATAAAAAAATTAGGCATGACAATGTCCGATGTTCAAATTGACTACTCTAAAGGTGATGAAAGTTCTGGAAACTGTTTGAGTCACCTACTTGTTTGAACTTAAAAGGAGGGATGAACATAAAATTGCAGATGCAAGATGCCATAAGGGTAGGTATATCAAATATGGATTTGTCGGAAACCTCAGAATTGATAAGGCTGTCTTTTCGAAATCATGATGAATATAGATTCAATTTCCTAAGTTATGCTCTCAGTCTGAATCCTCGATTTGGACAACTGTTGAGTAGATCGAAGGATGCCTCTCCTATTGGATTAATGGACTCTATCACAGGTTCTTTCACAAATTCGGCAACTTTTAAACAGAAATTTGAGCGAGACTTTCCTGCTAAGATTTCTGTAAATAAATGGATCAGCGAAAAACAGTCCATCAACCAGTTATTCAGATCCAGTGATAGAGAACCAGACAACCCTTGTGCAACAGAAGCATCACATGTATTTAGACTGAATTCTTGGGGACCAAACTTTATAGGGAGCACTGTAGCACATCCAAATTGTATGCTTCACAAAGGAATTCCTCAAGACGTACAATGTCCGGATTGTAACTCTTCAGGTTATGTATCAACCATGTTTCCAGGAGGATTCAATCCCTCACACACAAATATTGGGAAATACAGTGCATATATAGGATCCAAGACGAAAAGCACTGATGTTAAGATGCATAATTGGGAACGTTGGACAGAAGGAAGTGCATGTAAGAAATCCATAGAATTAAGAGAATTGACTGAATATTCACAATTTGGACACTACACTCTTATTGAATCAATAAAGAATCTGACCATGAAGTCTTACAGGTTAAGATTTTAGTTTGGGAACTACAGGCTTTAGATGCACAGGCAACCCTTTACATAGGTGCAACAGCTCACGCCAGAATAATGGAGGTAGTGCATCAACAAATCTGAACTTATTAGGCTTTTCTGTAACAACAACTAAACCCTTGGGCAGACAGGTTGAGAGAAACTCATATATGATGCACCAATCCACTATATTGTATGCTCAAGGGATAGCTATTGCGAGAAACCTTACCAATAACTCTGAATCAGATGTGCACTTTCATGCTGTCTGCTCTTTCTGTTGTTCAGAAAAAGAAGATTTGACTCAAATTGTTTGTACTCCAATCCCTGTTGTTGCGGAATATCAACGTCTTGGAGAATTGTTAGGTTATGACTCTGAAAAAGATATCATAAGAACCAACAGAGTCGATTTGGATGTCTTAAATAAGAAGAAGATTAAGATTGGAAACTTAAGTTATCAACTAGGGATGACCCACGCTTTCACTATCTGCTTCTCTCATATAGACAGGGATGGTGGACCTGGACCGTTCATAGACAGAGATATCCGTGACCAATTGGTAGTAAAGAAATACATGGAAGGTTTGAGAGACGGTATATGGTATTCTTCCTATTACTCTAAATTGTTCACCAAGATCGAGTTGAAAGATAAAGAGGTTTTCAAGAAATTATCACTGGAGGAAGTGGCAAGATTGTTGATGTCATTACGATCTAATGAAGATCTAAGAACATGTCTATTGCACAAGAGAGTAGGAGACTTCTTCCAAACGGAAATGAGAGGGCCAACAATACCTCTTAGCAAAGGAGTGGATAACATTCATAACCTATTTACTGAGTATGTCCTGTCATCTGTAGGCAAGAAGAATTTCTTTAAATTGCCATCAATATGGATCTTCGAAGGATATTTCAATTTGAACTATATTGCTAGTATTGTGATGCCGGGGGGTTAAAGAGATAAACCAAAATTGGAGAGG
>E_affinis_Mononegavirales_2
TGGGAATTACAGGATGAATTATTTGAAAATGAAGAGATATTGGAGCCTCCAAAGGAATTTAAGAAAGTGCTTTCCACAGCAGATTATACTTAAAGTTCCCCTTTGAACAAAGATGGTTTAAATTTGTGTCTTGAATCTCTAACAAATGGAACCACTTCAGCACAATATCGGTTAGTTCCTGGTTTACTAAAAGATATAAAAAAGATAACTGAACTGAAATTGACCAATTGGCAATTATATCACAAACATGATAAATGGCATTCAGCAGTCTTCAAATGGATTACAACATGGGATCCACAAGAAGTAGGAGTGAAAAGATTCAAAACTGCTATGCAAGAAAATTACCAGTTCCTTGTGGACATTAGAAAGCATTTTTGGGAAGAACTAGGAGTGTCAGACAGGGATGATGATTTGATGTCCGACTTGTACACTAGAGGCTCGGAGAGAACAGTGTATTTAGAAAAGGCATTCATATTGCATCAAATGGTAGACATAGTCAATTGCTTATCTGATTATGATCTGGAAAATGCAAGAAAGACCTTTTATGAATATATCAAAGTTCCAAATGTAGAGATGGCAGTTACAGCCAATATAGATGGAATTGGAAGAATATATATAGTCCAAGGCTGGGTGATAATGGAAGATCTGAATATGCTAATGTCACGTGATATGCTATTGATGATAAAGGATATGATGTTTGCTAGACATTTCGCTTTGTCTGCTGTTATGCTAGAGTATCCCTTGGGATATTATTCTTTATCAGAATTATATCATAGGATTGACAAAGTTATGATCAAGAACAGAGTGAAAGGAAACAAATTGGTTAAAATGCTGGAACCAATGTGTATTGACCAAATAATAAAGATTGGTGTTGAGAAGAAACCTTTAGTTCCAGTGAATATGGATTTTGATAATTATATCAAAGGAAAGCTGGAAGAGTTGTATAATGAATTTGATATTGAATCAGATATGGTGGTTGAGCTACTTAAAGGAATTACTGATCCACAATTAGTTACCAACTTATTTAGAGTATTTAGGCACTGGGGTCATCCCTTTATAAAATATGAAGAGGGTTTGAAAAAGATTTACAAAAACACTCATGAAAACATGAATGTTGACCAAGACTATTCACAGACAAAGGCCGATTATTTCATCAAGAAAGTCTTAACAAGCATGTTTGATAAGAATAAAGTTTGGTATGTTGACAAAGAAGGTTATATACCAAATCAAATCAAACATTACATTGAGAATAACCTTAGAATACCTGATCATGTTTTGTTAACACTTGACGGAGAGTGTCTTAAGATGACAGTGAAACTATGTTTTGAGATTCCTTCTACCATATCCCAATCTGAACTGTATGCGGATAAGAGCTATTCAATAGGTAGGAAAGAGTTGGCTGAACACCTATTGTTTGATAATACAAAGCCAATTCCTTCAATGAAGGTTCTGTTGAAAGTGTTAAAAGATGGTGCTTTTAACTTAGGAGAGATAGTTGAGAGGTTCAGCAAAGATGGAGTCATAGAAGATGATTTAATTATGGCTTTAACAGTCAAGGAGAAGGAACTCAATGACCTAGGAAGAATGTTTGTAGCATGTGGATGGGATCTCAGACTATACTTTGTTATTTCAGAATATTTGATCAAGAAATTCTTTGTGCAGTTTTTCCCTGGAATGACTGTTAACAAATCTTATCATGAATTATTAGAGTTAATGAGAAACTCCACTAAAGTTCAAATATCTCCAAATTCAGATATATTGATGTTTCTCAATGGTATGGACTTTGAGAAGTGGAACAACCAACAACGATATGAGAACACTGGTCCCTTATTCAGAGCAATGGATCTATTCATGGGAACTCCCAATTTTATAGAAAGGACTCACATATCAAACAATGCATCGTGTAATACAAAAGTTGACCTGATTTGATGACAGCAATATATGAAGAAGGAATGTTGAAGATAATCAGTCTGAATGAGGAATACCCTAATGTGTGGGAAGGATCCATGATTGGAGGAGTTGAGGGCCAAAGACAAACAGGATGGGGTATCGACAGCACTATCAACATTGAATTGCAGACCTCACAAAGAAATATACAATCAACGTACGTTCTTCAAGGAGATAATCAGATAATAATAAACAAGTACAAGATACATCACAATGGGTCAGAAGATTATATCAAGTCTAAAAATCTAGAATGCTACAACAACAATAAAGATTGTTTAAGTGCAGTGTACAGAGGAATTGAATTATCTGGACTAACAATAAACAAAGATGAAACCACAGTAACGTGCAATGTGTCTATTTACGGAAAAGAAATAATAGTTCATGAACATGCCATGTCTCTCAGTATCAAGAGATATTCATCTAACTCTGGTTCAGTGAATGATCCTCTACCTACACTAGCAGATATGATATCTAACACAAATTCCAATTGTTTAACAGCTGCACAAGGTTCTGACTGTGTTATAAATGCAATACATATGTATTCATACATGGCACCGATTATTGGATTTTTAACTATGAAGCATAATCCAACTCTCCAAAACAATGGTTTTGATGCTTTTGAATTAAAGACTGTTGATGAACAGAAACTGTGGTGGGCAATGTTGGTATACTGTGATCCTAGTGTGGGTGGAATCGGAGGTTGCTCATTAACAAGATTTTTAATAAGAGGTTTTCCAGACCCTGTATCAGAATCCTTATCTTTTGCTAAATTGTGTATCAATAGCAAAGATCCTCTAATCAAGAAATTGGGCATGACAATTTCTGATGTCCAGATTGATTATTCTAAAGGTGATGAAAAGTTCTGGAAATTGTTTGAATCACCAACATGTTTAAACTTGAAAGGTGGATGAACATCAAACTTCAAATGCAAGATGCTATAAGAGTGGGAATATCTAATATGAATTTATCAGAAACCTCAGAACTGATACAGTTGTCTTTCAGAAACCATGATGAGTATAGACACATTTTCTTAAACTTTGCTTTAAGTCTGACTCCGGGATTTGGTCAACTGTTAAGCAGGTTGAAAGATGCATCACCCATAGGGTTAATGGATTCAATCACTGGTTCCTTCACAAATTCTGCTACTTTTAAGCAAAAGTTTAAAAGAGATTTCCCTGTCAAGATCTCTGTCAACAAATGAATTAGTGAAAAGCAGTCGATCAACCTGTTGTTCAGGACTTGTGAAAAAGAGCCAGATTATCCTTGTGCAACTGAAGCATCCAATGTGTTTAATTTGAACTCTTGGGATCCAACCTTAAGGGGTAGCACCGTGGCACATCCTACCTGTATGCTCCTTAAAGGGGGTCCCTCAAGTCATAGAATGCCCAGACTGTGATTCCTCAGGTTATGTGTCTACACTGTTCCCAGGAGGTTTCAACCCTCCATACACCAACATTGGGAAGTACAGTGCCTATATGGGCTCTAAGCAAAGATCACAGATGTTAAAATGCATAACTGGGAGCGCTGGACGGAAGGAAGTGCGTGCAACAAATCTGTGGAGTTGAGAGAGTTGACCGAGTATTCTCAATTTGGACACTACACTCTCATTGAGTCAATTAAGAACTTAACCATGAGCCTTACAGGCCAGGATTTTAGTTTGGGCACAACTGGCTTTAGATGTACTGGAAATCCCTTACACAGGTGCAATAGTTCTCGTCAGAACAACGGAGGGAGTGCGTCAACCAACCTGAATTTGCTGGACTTTTCAGTCACTACAACAGAACCTCTGGGTCGACAGGTTGAACAAAACTCATATATGATGCACCAACCCACCATTTTGTATGCACAAGGGGTTGCAATTGCAAGGAATCTTACTGCCCATACAGAATCAGACATGCATTTTCATTCTGGATGTTCATTCTGCTGTTCCGAAAAAGAAGATTTGGCTCAAATTGTTTGCACTCCTATTCCTGTTTTTGAAGAGTATCAACGACTTGGGGAATTACTAGGATATGATCCTGAAAAGGACATAATACGTACAAATAGTGTTAACCTGAATGTGTTGAACAAGAAAAAGATTAAGATAGGAAACCTCAGCTATCAAATGGGATTGACACACTCGTTTACTATATGTTTTTCACACATTGACAGAGATTGCAAACCTGGACCCTTTATAGATAGAGAAATACATGATCAATTAGTGGTAACAAAGTATATGGAAGGGCTGAGAGATGGTATATGGTACTCTTCTTATTACTCTAAGTTGTTCACCAAAATCGAGTTGAAAGATCAAGAAGTTTTCAAGAAATTGGCACTGGAAGAAGTTGCCAGATTATTGATGTCTTTGAGATCTAATGAAGATCTAAGAACATGTTTATTGCACAAAAGAGTGGGTGAATTCTTTCAATCAGGAATGAGAGGTCCAACAATACATCTCAACAAGGGTGTAGAGAACATTCACAATCTGTTCACAGAATGTGTCCTGTTGTCAGTTGGCAAGAAGGATTTCACCAAGGTGCCAGTAATATGGATATTTGAAGGGTATTTCAATTTGAATTATATAGTTAGTATTGTCGGTTCCATTGTTTGTTTGAGAGCTCACCTGTTCTTATAT
>E_affinis_Mononegavirales_3
AAAGCGTATAATCCTGATGATATTAAGATCAAGAGCATAGTCCTTGAGGACGTGGCTACTCTACATCAGAAGATTGTTGCAGGTGTCAATATAAACACAGACGATATAAGGAAGTACTTGTATGCTTGCACGGGGATGTTCAAGCAGACAGTGGAGATCGATTTACATGTCTCTCCCAATTATGTGATCGCGAAAGATTCTGAGATTAGTCCACTATCTTTATACAAGATGCAATCAGTCGATGTTCCAGGGAATGACAGCAGCAAGGCGAAGTATAAAGAAACATTAATGAACCTCCTGTTCTCGATTAGATTCCAAAGAGCTGAGAACCCAACGCACCAAGAGCAGTTAAAGAAGACGATCAGAAAACTAAAACCAATTGGAACTACCAGGCATGGATGAATGCAATTACAGCAGATCACCTTGATGATGTCCTGGCTGCTTACGATTGGTTTTTGTTCTTAAGGGAAACTGAAGATCAACCTTTGCGGTTTGGAACAGTAACCACCCAGTGGAAGGACATGGGCGCGCTACGCGATTTCTGCTTTATCTCAGAGCTCTTTCCAGGAGAACCAAGCCAATTAGTGAAGTGGATTCAGAACCCAGCTGTTGCTGACTCTGTGCTCAAGATGCACCTCATAACATCTGACATTGGAGAGGTCGGTAGTTCGTTCCCATACTGTAAGGCTATGGGAGTGGTATCTAAGAGCAACCTTTCTGTATCCGAACATGGGTCAATGCATGACTATATACACGTGACCGGTGCCTTGTTGGGAAACGCTAGGTCCTGCAACTCTAGGTTTATATCAGAAAGCATGGCCCGCAGTGACGTTTGCATGGCGGCCATGTGCATTATGGCGACTGGTTCGATGAAAAGCGGGGTGCAGCTGGATGACGACGAAAGTAGAATTATCAATAAAGCAACCGCCAAAGCCCTCAGAGTTACAGAAAAGGAAGTCTCACAGATCCCAGATAATGTAGGTGTCTGGATAGAAGAATACATCAAGGATTCAAGCCGAATCGGGAATTGGATCAAGTCATGTCTGACTTCTTCAACCAAACCCAGAACATATTCTGTTCTCGAACATCTT
>E_affinis_Mononegavirales_4
AAGAAAGTGGAGAATGTTGAAATGGCTGTAACAGCAGATATTAACAGTATAGGTAGAGTAATCCTAGTTCAGGGTTGGGTAGTAATGGTTGATCTAAACATGCTAATGTCAAGAGACATGCTACTAATGGTCAAAGATATGATGTTTGGATGACACTTTGCATTATCAGCAGTGATTTTTGAATACCCATTAGGTTATTATGCCCTCTCAGAGCTGTACAAAAGTATCATCAATATAATGAAGAGAAATGGTATGAAAGGTTATAAACTTGTGAAGATGCTTGAACCTATGTGCATAGACAGAATCATAAAAAATTGGAGCAGAATAGAAACCTTTAGTCCCAGTAAACCCAGACTTTGATACTTATATCAATGGTAAGTTAAGAGAAATTTATGATGAATTTGAAATTGACTCCAGTATGATTGTGGAAATCCTGAAAGACTTAAATGACCCACAATACAGCAATGTATAGTTTACTACAAATGTAGACCAGACCTCCTAAGAGCCATATATGAGAATGGTATACTGAAGATTGTTAGTGACAACACAGAATTTCCTGATTGTTGGGAAGGAACAATGATCTTAGGCGTAGAAGGACAACAACAGACAGGATGGGGAATAGATAGTGCTATCAATATAGAAATCCAAAAATCCCAACGAAATGTGAATTCAACTTATGTGTTGCAAGGAGACAATCATATAATTATCAACAAGTATAAAATAAACCATGATGGTACAGAGGAAGACATAAAATGAAAAAACCAAAAGTGCTATGATAACAATCAGGATTGTTTATCTGCAGTATATCTTGGTATAGAGAAATCTGGTTTGACCATTAATAGAGATGAAACTACTGTTACATGTAATGTCTCCGTGTATGGTAAAGAAATTATAGTGCAAGAGCATGTAATGTCATATAGTGTGAAGAGGTATTCTTCAATATCAGGCTCTGTCAACGTCCTTTGCCAACCTTAGCTGATATGATGTCAAATGCAAATTCCAATTGTCTCACAGCAGCTCAAGGATCAAACTGTGTTGTAAGCTCTACACATATGTATACTTATATGGCATCTATAATAGGGTTCTTAACTATGAAACACAATCCTACCCTGTTTCAATGCTTTTGAGGATTAAACAGAAGATCAACAAGAGCTATGGTGGGCAATGCTAACTTTTTATGATTCAAGTGTTGGAGGAGTGGGAGGCTGTTCATTGACCAGATTCTTAATCTGAGGGTTTCCTGATCCTGTATCTGAAGCATTAACTTTTGCTATGATATTTGTGAAGAGTAATGACAAATTGATAAAGTTACTTGGATAAACAATTTTTGATGTACAAATTGATTACACAAAAGGAGATGAGAAATTTTGAAAACTTTTCAAATCACCCACTTGCCTGAATTTGCAAGGAGGAATGAATATTAAGTTGCAAATGCAGGATGCGATACGAAAAAGCATCACCAACATGGATCTATCTGAAACTTCAGAACTGATCAGACTTACATTTGCTAATCATGATGAGTATCATCAAGTATTTCTTGATTTCTGCCTAAGCATCAATCCTTGATTTGGACAATTATTAAGCCGGTTATAGGAAGCCTCACCTTTGGGCTTGTTGGACTCCATAATTGGTTCTTTCACTAACTCAGCCACTTTTAAACAAAAGTTTGAAAGGGATTTTCCTCCAGAAATAGCAGTAAACAAGTGGATAAGTGAGACTCAATCCATCAACTGCTTGTTTAGAACAAGTGATAGGGAACAGGAAAATCCATGTGCTACCAAGGCATCATCCGTTTATTGACTAAATTCTTGAGGTCCAACATTTAAACGCAGTACAACGGCTCACCCATGATGTATGTTTGGCAAGGGGTTGCCTCAAGGCGGAGACTTTGTGAATTGTGATGACACTGGTTATGTATCAATAATGTTTCCTGGTGGATTCAACCCTTTGTATACAAATATAGGAAAGTACACCATATATTTAGGATCAAAAACAAGGAGTACAGATGTTAAAATGCACAACTGGGAAAGGTGGACTGAAGGTAGTGCTTGCAAGAAATCAATTGAATTGAGAGAGCTGACAGAATACTCTCAATTTGGTCATTTCAGCTTTATTGAAGCTGTTAAGAACTTAATTACAAGTATGACAGGTCAAGATTTCAGCAAAGGTACCACAGGATTCAGATGCACTGGAAATCCATTGCATAGATGTAATAGTTCAAGACAAAACAATGGTGGAAGTGCCTCAACAAACTTGAACTTATTAGGATTTACTGTGACTACAACAGCCCCATTGGGAAGACAAGTAGAAAGCAATTCTTATATGATGCATCAACCTACTATACTATATGTCCAAGGTGTTGCCATTTCACACAATCTCTACAACAAGACAAAGTCAGATATGCATTTCCATACATCATGCTCTTTTTGCTGCTCTGATAAAGATGATTTAGAACAAATCACCTGTTCTCCTATCTCAGTGTTTCCTCAATACCAGTGGTTAGGTGAGTTGCTTGGATATGATCCTGATAAGGATAAATTGAGAACAAATAAAGTTGATTTGACTGTCCTTGAGAAAAAGAAGATTACCTTAGACAATTTGAGCTTCCAGCTGGGTTTAACCCATGCATTCACTATTAGCCTAGCCCAATTAGATAGAGATGATAGAACAAGACCTTTCATTGATAGAGATATACATGATCATTTAATTGTGAAGAGATTTATGGAGGGATTACGGAGTGGGCTTTGGTTTGCTGCTTATTACTCAAAATTGTTCATGAAAATTGAATTTCAAGACAAAGAAGTTTTTAGAAGTTGTTGCTAGAGGAGGTTTCCAGGTTGTTATTGTCTTTGCACTCTAATGAAGATTTGAGGACATGTTTATTACATAAAAACGTAGGTGAATTCTTCCAAAGGGATATGCGAGGTCCGACTGTGCTTCTGAACAAGGGTTCAGACAACATATATCACTTATTTTCAGAATATGTAATGGAATCAGTAAGCAAGGAGGATTTCACCAAAATTCTGACTGTTTGGATATTGTAAGGTTATTTCAATTTGAATTACCTTGTGAGTATTGTGGGAGCTATAGTATGTTTAAGAGCACATCTCTTTTTATAT
>E_affinis_Mononegavirales_5
GAGACTTATGATCCAAACTTGATCAAGATCACTGATGTAGAACTGGATGATGTTTCTGTACTCTATCAAAAAATACAATCAGGAGTCAACATATCAACAACAGATGTGAGGAAATATCTGTATGCTTGTACCGGATTATTTAAAATGAAGGTGGAAATTGACCTCTTTGTATCACCAAATTACAAGATATCAAAGGACACAGAGATTACACCATTGTCATTGTACAAGATGGATCCAGTCGCAGTACCTGGGAATGAAACCACTAAAGCCAAGTACAAGGAGGCTTTAATGAACGTGTTGTTTGCCATCAGATATTCTAGGGCAGAAAACGATGCATATCATAACCAGCTGAAGAAAACGATCAAGAAAACTAAATCCAATTGGAATTATCCTCCATGGATGAATGGAGTGACCGCTGATAAACTAGATGACATTCTGGCTGCATATGATTGGTTCCTCTACCTGAAAGAGACTGAAGACCAACCACTCCGTTTTGGAACGGTCACGACGCAATGGAAAGATATGGGCGGATTTAGAGACTTCTGCTTCACACCAAAGTTGTTTGATGGAGAGCCAGGGAGGATTGTAAGATGGGTACAAAACTCTGCAGTTGCGGACTCCATATTGAAGATGCACATGATACCGGGAACTATTGGAGAAGTAGGAAGTTCGTTCCCCTATTGTAAGTCTATGGGTATCGTCACAAAGAGCGACTTGTCTGTATCAGAACATCCTTCTATGCACGATTACATCCATATCATAGGAGCTTTTCTTGGCAATCCCAGATCCTCAAATTCCAGATTCGTATCAGGAAGCATTGCAAGGAGGGATGTGTGTTTCGCAGCAATGTGTGTAATGGCGACTGCCTCAATGCAGAGTGGAGTACAATTGGCTGACAAAGAAAGCCGGATTATCAACAAGATCACTGCGAAGGCATTGCGGGTCGATGAGAGCACAGCAAAACAGATACCTGACGTGGCAGAATTGTGGATACAAACATATAACTCTGACCCTTCCAGAATCGGAGCTTGGATAAAGTGTCGTTTAACCTCTACCGTGAAACCTCGTCTACACTCCATTCTAGAGTATTTG
>E_affinis_Mononegavirales_6
AAGAATTATAGTCCTGACGAAATCAAGATCAACAATATAGAACTGGAGGACTTGTCCGTTCTTCATCAGAAAATCTCAGCAGGGGTAAACTTAAACACACAGGATATTAGGAAATATCTCTATGCCTGCACTGGGATGTTTAAGCAAGTGGTAGATATAGATCTACATGTAGCTCCAAATTACACGATTGCAAAGAACTCAGAAATAAACCCTCTGTCACTGTACAAGATGCTGGCAGTTCCTGTCACTGGAAATGATAGTAGTCAGGCCAAATACAAGGAGACCCTAATGAATCTCCTGTTTTCCATAAGGTATCAGAGAGCAGAAAATCCAACACATCAGGAGCAGCTGAAGAAGACCATCAGAAAAACAACAACAAACTGGAATTACCCGGCATGGATGAATGCCATCACCGCAGACAGTCTTGATGACGTATTAACGGCATACGACTGGTATTTATTCCTGAAAGAAACCGACGACCAACCTCTAAGGTTCGGCACAGTAACCACCCAGTGGAAGGACATGGGGGCCTTTAGAGACTTTTGTTTCATTTCGGAACTGTTTCCCGGAAAACCCACAAGATTGGTCAAATGGATCCAGAACTCAGCTGTGGCTGATTCCGTATTAAAGATGCATTTGGTATCCTCTGACATTGGTGAAATCGGTAGCTCTTTCCCATATTGCAAGGCAATGGGAATAGTATCTAAGAGCGACCTGTCGGTATCCGAGCATGGTTCAATGCATGACTACATTCATGTAACTGGCACGCTATTGGGCAATGCAAGATCTTTCAATAGTATATTTATTTCGGGGAGTATTGCACGTAGTGATGTATGCATGTCGGCTATGTGTATAATGGCCACTGGTGCAATGAAGAGCAGGGTGCAGCTGGATGACGATGAAAGTCGACTCATAAACAAAGCAACTGCGAAAGCCCTATGAGTTACAGAACAAGAGGTGACCCAAATCCCTGACAATGTTGGTATATGGATGCAAACGTACACTAAGGATGCCAACAGAATAGGCATCTGGATCAAGGCTTGTTTGAACACCGCATCCAAACCTCGTCAACATTCAGTGCTTGAGCACCTT
>E_affinis_Mononegavirales_7
AGGAATTACAATCCAGAGGAAATCAAGATTAATGAGATAGAACTGGAGGACCTATCCGTACTACATCAAAAGATTTCAGCAGGAGTAAACCTGAACACAACGGATATCAGGAAATACCTATACGCATGTACCGGGATGTTCAAGCAATTAGTAGAGATTGACCTATATGTATCTCCCAACTATACAATTGCCAAGAACACAGAAATCAACCCCTTATCATTATACAAGAAGCCTGCAGTCCCTGTCACTGGAAATGCAAGCAGTCAAGCCAAGTATAAAGAAACCCTGATGAACCTTCTCTTCTCAATCAGGTTCCAGAGGGCAGAAAACAACACACATAAAGAGCAGTTAAAGAAAACTATCCGAAAGACCAAAACAAACTGGAATTACCCACCATGGATGAACAGCAAAACCACAGACAGCCTGGATGATGTGTTAGCCGCATATGATTGGTATTTGTTTCTGAAAGAAACTGATGATCAACCTTTAAGATTCGGGACCGTGACCACCCAGTGGAAGGACATGGGGGCATTCCGGGACTTCTGTTTTATCTCAGAACTATTTCCTGGGGAGCCCACAAGGCTAGTGAAATGGATACAGAACTCAGCCATCGCCGATTCAGTCCTGAAAATGCATCTGATCTCATCTTCCATCTGCGAAATTGGAAGTTCCTTCCCTTATTGCAAGGCAATGGGAATCGTTTCAAAGAGCAACCTATCTGTGTCCGAGCACGGCTCTATGCATGATTACATCCACGTAACTGGCACGCTCCTGGGTAATGCGAGATCATGCAACAGCAGGTTCATTTCAGGAAGTATCGCGCGAAGTGATGTATGTATGGCAGCCATGTGCATAATGGCCACTGGTGCCATGAAGAGTGGGGTTCAGTTGGATGATGATGAGAGTCGCATTATCAACAAGACAACTGCAAAGGCTTTAAGAGTGAGCGAGCAAGAAGTGAGCCAGATGCCTGATAATGTAGGCATATGGATGCAGACTTACAACAAGGATTCTATTAGGATTGGTAACTGGATCAAGTCTCGTCTAACATCCGCAACTAAGCCTCGTCAGTATTCGGTACTTGAACATCTC
>E_affinis_Mononegavirales_8
ACCACCACTGATATAAGGAAATTTCTCTATTCCTGTACTGGACTGTTCTCGCAAACTGTTGATATAGACCTGATTGTATCTCCCATTTACATGATAAAAAGAGGATCCAAGATAACTCCGCTGACGTTACAAGATATGCCTGCTGTCAATATATTGGGAAACACTGCTACCATTGAGAAGTATAAGGACACACTAATGAATGTGTTATTCTCTATCAGGTTCCAAGGAGGAGAAAATCCTGCTCATCAGGAGCAGTTGAAGAAAACTGTGTGGAAAACCAGACCAAGTTGGAACCATTTCGCATGGATGTCCAATATAGATGTTCAAAAGTTGGATGATCTGCTAGCGGCCTTCGATTGGTGTTTATTCCTCAAGGAGACTGATGACCAGCCGCTAAGGTTTGGCACTGTTACCACACAATGGAAAGACATGGGAGCATTTTGAGATTTCTGTTTAATATCCGAACTATTTCCAGGGGATTCTACCAGGCCTATTCGCTGGATACAAAATCCAGTCGTCGCAGATTCAATTCTTAGGATGCACCTAATAACGACTGAGATAGGCAACGTGGGAAGCTCTTTTCCCTATTGTAAATCAATGGGCATAGTCACTCAGAGTGATCTATCTGTATCTGAGCATGCCAGTATGCATGATTATGTACACACTATGGGAGCTATCCTCGGGAACACAAGGTCCTGTAATAGCAGGTTTGTGTCAAACAGTATCTCAAGAAGCGACGTCTGCATGGCGGCAATGTGCATTATGGCAACTGGAGCTATGCGATCAGGAGTACAGTTAGATAGTGATGAAAGCAAGATTATTAATGAGACAACTGCCAGAGCTTTGAAATTAAGTGTTCAGGAGATCAACTCAATACCTGACAATGTGACGGTGTGGATACAGACCTATAACAAGAATCCATCCAAGATTGGTGATTGGATAAAATCGAGGCTAACCAATGCTACCAAGCCTAGACAGTACTCTGTA
>E_affinis_Mononegavirales_9
AAGGACACAGAGATTACACCATTGTCATTGTACAAGATGGATCCAGTCGCAGTACCTGGGAATGAAACCACTAAAGCCAAGTACAAGGAGGCTTTAATGAACGTGTTGTTTGCCATCAGATATTCTAGAGCAGAAAACGATGCATATCATAACCAGCTGAAGAAAACGATCAAGAAAACTAAATCCAATTGGAATTATCCTCCATGGATGAATGGAGTGACCGCTGATAAACTAGATGACATTCTGGCTGCATATGATTGGTTCCTCTACCTGAAAGAGACTGAAGACCAACCACTCCGTTTTGGAACGGTCACGACGCAATGGAAAGATATGGGCGGATTTAGAGACTTCTGCTTCACACCAAAGTTGTTTGATGGAGAGCCAGGGAGGATTGTAAGATGGGTACAAAACTCTGCAGTTGCGGACTCCATATTGAAGATGCACATGATACCGGGAACTATTGGAGAAGTAGGAAGTTCGTTCCCCTATTGTAAGTCTATGGGTATCGTCACAAAGAGCGACTTGTCTGTATCAGAACATCCTTCTATGCACGATTACATCCATATCATAGGAGCTTTTCTTGGCAATCCCAGATCCTCAAATTCCAGATTCGTATCAGGAAGCATTGCAAGGAGGGATGTGTGTTTCGCAGCAATGTGTGTAATGGCGACTGCCTCAATGCAGAGTGGAGTACAATTGGCTGACAAAGAAAGCCGGATTATCAACAAGATCACTGCGAAGGCATTGCGGGTCGATGAGAGCACAGCAAAACAGATACCTGACGTGGCAGAATTGTGGATACAAACATATAACTCTGACCCTTCCAGAATCGGAGCTTGGATAAAGTCTCGTTTAACCTCTACCGTGAAACCTCGTCTACACTCCATTCTAGAGTATTTA
>E_affinis_Mononegavirales_10
AAGAATACAGAGATTACTCCATTATCACTCTACAAAATGGATGCAGTTAATGTTCCGGGGAATGATGTTAGTAAGGCCAAATATAAGGAGACATTGATGAATGTTCTATTTTCAATCAGGTACCTTAGAGCAGACAATGACACTCATCACGCTCAGTTGAGAAAAACAATCAGGAAAACCAAATCCAACTGGAATTATCCACCTTGGATGAATGGAATCACAGCAGACAGTCTTGATGATATCCTTGCAGCCTATGACTGGTTCTTGTACCTGAAGGAGACAGAAGACCAGCCACTTCGCTTCGGGACAGTTAGGACACAATGGAAGGATATGGGAGGGTTCAGGGATTTCTGTTTCATCCCGAAACTATTTGATGGTGAACCTTCTAGACTCGTCAAATGGATACAAAACTCAGCTGTTGCGGATTCTGTGCTTAAAATGCATTTGATCTCTGTGGAAATTGGCGAGATCGGTAGTTCATTCCCATACTGCAAGTCGATGGGTATAGTTTCGAAAAGCGATCTTTCAGTGTCTGAGCACTCTTCGATGCATGACTACATTCATATCGTTGGAGCACTCCTTGGAAACCCTAGATCATCCAATTCTAGGTTTGTTTCAGGCAGCGTGGCTCGTCGTGACGTGTGTCTCGCAGCTATGTGTATCATGGCGACCGGGTCCATGAAAAGCGGAGTTCAGCTGGCAGACAAGGAAAGTAGAATCATCCAGAAGACCACAGCTAAGACCTTAAGGGTCACTGAGAAGGAGTTGGGTCAAATTCCTGATAATGCAGAGCTTTGGATTCAGACTTATAATGAAGATCCTGGCAGAATCGGAACATGGATAAAATCCAGACTTACTTCAGCTACCAAACCTAGACAGCATTCAATTCTGGAGTACCTC
>H_azteca_Mononegavirales_1
CTCGGAGGGTTGGCCAAGTGCTTCACCTACCCCGTTTTGGTAGTAAACGGTGCTGTGGAGAATGTGGTCTCCAAATCACTCATCCACAAATCGTGCACCGTGGCAGAGGCCAGAGCACTCCATGCCTTCCGGAAGATTTTCTGTCAGGCATATGTCAAACGTCATGGTAAATGGCCTCCTCTGCGATTAATTGGCCCCGTGTACGGTCCCATAAAGGAATCCATTGCTAGAGGCACTTGGGGTGAGAAGCCAGACAGAAAATGGGCATATCGGCACTTCAGGAACATCCAAATTGAAGCTTGTCTCGATTTCGACTGGCAGTTTGACCCAACGGCGCTGCTTAATGACAAAGCTATTGCAGTTAATTTGCACTCTTGGTGTAGAGAGTATGATTTCAGGTATCATGCTTTGCGCTACGGACGACGGTGCAATCCTGGTCCAGTCCAAAAGAAAAGGCTGCTATAGAGTTCATCAAAACCATGGAGGTGGACATTAGAAGAGTACTAATGGATTTTGCAATGAGGAAGCATCCTGAAAATCATATCAGTGTTATGTGTATAAAAGAGAGGAAACTTAAAAGAGAAAAGGGGCGGTGCTTCACAAAAAACACCCTCCCAGTCAGGGCGTACCAGGTCACCCTTGAGGACAACATGAAGCGCATTTTGGAGTATTGCCCCGTCACAACCATGATGCTCTCTGGTGACACTATCCAGCGCCTTCTGCTCATACGATCATCTCGCTCTTCTACAATCAAAACCATGGTAGACTTCCGCAAGTGGTGCCAGTATCAACGGTATGGCCTTGTTGCACCAATTGCAAAAGAGATAGATTGGATTTTCGGTGTCTCTCCTCTTTTTGAGTCTGTCCACATGTTTTGCCTCTCCCATTGGTTCCTATTTCAGGACAGTGCTCTCATCCCAAAACAGGCTCTGACGATCTTCCTACCTCCGGCCGCGTGTTTTCACCGGACTAGCGACCTTTGGGTAGGGGATGTTCCAGAAACTGTAGACTCTCGTTACAGATTGTGGCATTCTGTCCTACCTGGAGCACACTCCATTGCAGCCCTCTGTCTTCGGCATGGAAGATAATCAAATGATAGTCTCGACCAAGCCTCCCGCCATGACGTACGGAAATGCTCAAGCTCTGATATTAGAATCTCTAAGAAATTTCTCGGAAGAAGCAGGCCTGCCCATAAAGTTGATGGAGACATTCGTGTCTTGCAACTATCTAGAATATGGGAAGTCCGCCTATTTAAGGAGTAGGAAATTAGACGCTGACATTAAAAGAGCAAGCAGAATCGGGACAGAGTCACAGGAGAACATACCCTCCGTTAACATTAAGCTCAGTGGATGTTGTGCCACAGGCATAGCCACTGCGGCCGAAGCTGGGTACCCCGTTGCTGCATACGTGACATCATTTGATTTTGAGGTATTGACCACCCTGAGGCGTAGAGGCTTGACAGCAGATAAACACAGGATGACTGCCATTCTCCTCCTTAACAGGCAAACAGGAGGATTAGTTTGTACCCATCTTACTGCCTCAGAGGAATCGACGATCACCTCATAACAGAAGTCGAGATGTGGTTGTACATTTACATAAAAAGAGATTTGTATGCGCAATTCTGGCGAGCTTTCGAGACCATCCCCCTGCTAATCGGGCGTGTGAACTGGGAACAAATAATGAAGGACCCATACTCGCTTCCCTGCATTAGACTTCCTGATGCTGACTCGGGAGTTCAAGACCTCGTTAGCAACGCACTTCGGGTGGAATGCGAAAACACTCAGCTCAACCGATTATTCGATGCCAACTCCTGTGAGGCTAGAGAGCAACTGGTAACGACATTGTCGTGCATCAGACCCATGTTCCCAAAGTTGGCAGCGGCATTATATGAGCTGAGCAACGTGACATTGTCTAATAAAATGATAACCATGTTTCAATCGTCCACCTCAGTGCTAAGGTTGCTAAATCAATAAAGATAGTTCCGACAGCTTACTGATGAGGCCATCCAGAAAGATAAGGACCTGTTGAGAAATCTTGGAGAAGTTCGGAGGACGTCAGGTAGAAACTCCGTGCCAGGCCTGGTAAGGTCTGCATTTGAGCTCGGTTGCTCCACTCAAGCCTGCGAAGACCTTAGAGAGAAGATCCTGTGCGTTGACACAGTGAATCCATCACAGGCATCCCTGATGCACCAAGTGGAGTTGGTGAGGTGGTGTGAAATCCGAGAATTCCAGCAGCCTAGGACTATCAAAGTGACTGTTGACCCGAGTGTTCAGTTTTGTGACAATACCAGAGGCCTCTATCCTAGTTACATTGGTAGCGACACGGCCATCAAAAGAACCAAGTCTCCTATGGTGTTAGTCGACCTGGAACCGCATGAGAAGGCTGCAATGAAACTCGGTGAATTACAATCCTGGATTACAGCAGATGAGACTCTCCATCAACTTATCGATCAGCTTATTAAGGAAAAGATTCTTACTCCTCCCTCACCTGTGAGAGACGCCGCCAGTCAAATAGCAAGTGGATCGTTTGAGCACCGAGGGAGCGTTATGACATTATCACGCGGTGTCCACATCAACTTTGACCCGGCCTTCATGTCCCACCTGATGCTGAACAATGACACTGCAACTGAATTTGCAAAGAAAGGTGGTGATTTCACCATCATATTCCAAGCCGTGAAGATAGTCGTTGCTAGCAAGTTGCTGCACAAAAAGTTAACAGGACAAGACATCGGTGGCGAGTGGGGAGCATACCTCCCGTGCAATAAATACACAAGGGCAGTTTATGATGGTGCATACAAAGTAGCCTCCACTTGCCTATATTGAGGTCTTCCACTAGGAGCCGAGCGCCACATCCAAATCAAGGTCATCAGCAGGCCGTTTGGTCGAAGTGACCTGGAGTCCAATGAGGCAAGAGAGGCTGGCCACGTGTATTTGGCTGAATCTCTTGTTCTCGCATCACTGAACTGTGATGACATCCGAGATGGGTTCGAAGCTGATGAAACTGGAACGCAGGCGACAACATCATCGCAGAAGGCATTGACCGCACAGACCTAAGCAAGTGTCACTTGCCCACCCTCAAGATGTGTGTCACTCAACGCTTACTATTGCGGCCTCCATTATATGAAATGCTAGTAAACCTCCGAGACTATCGCGGGCTAGACAAGATCAACCAAGCTAGCGTCATTATTGAGCCAATCGTGATCTGTCGTAGTCGGCGTGCAGTTGAGGAATGCTTTGGAGGTATTGCAGACGTGGATCCAGAAAGGCCAACTGATCGCATCAGGGTCTTGTCCAGATATCTATAAAGGTAGCGTGTGCTTGCAATTCAGGCCTAGAGATGGACACTTGCACATGACTCCTTGTTCATGCGGAGGTCAGCTTGCAAGTACATCCTGGATGTGGACATGGGACCGGGCAGCGATAAATCCAAGGTGATTGACCTTTTTGATATGGACGACCTTCCGCGCAGAGGAAGCCAAGCTTGGGCTGCAGGTGGCACCTCCCCCACTGGTTTGCCAGCGCTCTTTAAGACTACTAGGCTCAGCGACGCAGCCGATCACTTGCACCCTGATGCAAGGCCCTTTACCTATGCTGCCTACAATGGAAGAGGAATCCACTCCAACAGGCTAGTGTACAAAGATACCTCTACCTCTTACGAGATGTCTGTGTATGCTTCTCAACTTTGGAGCATCTCTCAGTTTCTGCCACTGTACCCAGCTCTCTGCCTCTTTGACAAACGGGGGGACATTGGAACTCTTACATTCATGACTCGGCACAGAAAAATAGGCAGGCATACACCTAGTTTAAATAATGGGCTTGCTGCCCTATCAAGAGACTTGTGTGCAAGCTCTTACAACAGGAGCTATTACATCATGAACTTGGGTGCTCTCAAGCCCAAGCGACCTGCTGGAGATGGAAACCTGTTAGTGATTTGCCCGCGGAATCCATACAAGTATGACTGGGTGGACGACATCATTCGACCTGGAGACATCCTCTTAACAAGGAGGCCTATCAGAGCTCCACAGTACGTGGTCGTGGGAGTCCCCAGACGAAAAGCAGAGGATGTGTGGTATACAAACTGGGCCCCG
>H_azteca_Mononegavirales_2
TCTTGGCGTTTCGTGATAGCCTAGCAGCCATCATGGATGGGCTTATCTACTCATTCGTTAGACTCCATGAAGGGGACAACAAAGACCACGACTTTTCAAGCTTTTGTGAATAGTGTAATACACTCCTTAGCTGAAATTGGGTTTTATACCTACGATGCCCTAAAGAACCTACATGCACTAAGTGTGGGTGCAATCTTGAAATTCGATGGTTCTGATCTACAAAACGAGTTGTATGAAAACATGAACAGTACACCTAATTGCAGTTTGAAAACTTTTATCAACCATTTCATCACCAACGCAAATGATGCTGTGGAACTTCATGAATTGGCTGGAGCAGCTAAGGCCTTCACGTACCCTGTGGTTGATATACAGGGAGGTGTAGACAACGTGTTGGAGAAGGCATTGATTTATAATCCATGTCGAGAAGCAGGGAACCTCTCATTGTTGATGTTCAGCAAGATTTTCATCAAGAACTATGTGAAGAAACACAGAAAATGGCCAAATCATACTGTGTGCGGAGAATTACCAGCCGACGTCTTATCATCTATCAGGGAAGGATCATGGCATGAACTCAAAGAAAGTTGGAAACCGGAAATATTTGAAAACATAATCCTTGAAAAGAATTTGGACTTTGACTTCCGACAGGATCCGACTACAACCCTGACTGACAAAGCCATGATGGGAGGTCTGAAAAGTTGGACGACGGAGTATGATACTGAGTATCACAAGCTTCGATACCAGTATCATCCCTTGAGAGCGGAATCAACTGGAAAAAGAGTGATCTTGCAATACTTAAAAATGCCCGAAGTAAATGTGCAACAGATCATGGTGGAGTACTTATCTGGACTAAACCCCAATGCAATGGCAAATACATTTTGCTTCAAAGAAAAATAGTTAAACAGGTTGAAACCAAGGGCCTTTACTAAACAAACTTTTGAATCTAGAATCTCTCAAACATGCCTCGAGCATAATATGAAGCAGATTTTGACGTATTTTCCCAAAACGTCTATGATAATGACTGGAGATGGCCTAATAAAATATCTGGTGACCAAATCTCGCTCCGGCTTTACCATTAAGGTATCAATCGACTTTCAAAAGTGGTGCCAATACCAACGCGAAGGACTCATTGGTCCAATAGCAGAAGAAATAGATCGCATCTTTGGCCTAGAGGGATTTTACTCATCTGTACACCGAATGACGAAAAGCACATGGTGGTTCTTTCAGGATGGAGCTAACATTCCCCAGCAAGATCGGGCAACTGGACTTCCTTTCATCGGGCCCCGTGCCATGTATAGACTAGAAACCCAGGGAGAAGGAATGTACCAGAGATTGTGGACCCTCGTCACTGCGTGCGGGATACTAGCACAGATGAATTTAGAAGGCCTCAAATGTGACTTAATCGGATCCGGAGATAATCAGCTATTGATCGTTGAGCGCGGACCTGACGAAACCGATGAGTTGATCCAAGCACGAATTAGTGCTGCACTGACACGCTTTTTCGACTTAGCATACCTGCCTGTAAAGATGGAGGAGACTTACATGGCGAAAAGGTATATGGAGTACGGTAAAACGTCATATTTTAATGGCGTCAGATTGTCAAACGGCCTAAAGAAAGCCAAGAGACTTGGATCCGAATCCCAGGAAACAACACCATCTATTAACACGAAGATGAGCGGAATATTCGGTACGGGGATCGCTCTAGCAGGAGAGGACGATGTTCCCATTGCGGCCTATTGTACCTCTGTTGTTGAAGCCATGATCACTCTCCAAATCAGAGGTAAAATTCAAGATGGTTACAAGCTCGGGGCTCTAATGATGATTCCGAGGGCACTTGGTAGATTAAAGGATAACGCGTATCCTTCTTTCTGCATACGAGGACTGGTTGACCCAGTGACGACGTGCCTATCATTGTATCGAACACTTGCTGTTCACAAGAATACTTATCCTCGCTTGTGGAGATCCTTCAGAAGCATCCCCGCGAAGTTGAGTAAATGGAATTGGTCTCAGGTCGTGCGGGATCCATACGCTCTTCCCTTTGCAAGACCAAGCGGATCAGATCAGGTGTTGCAAGAGACGATAGAAGCATGTCTTCCAGAATACACGGTCAACAAACAGATTCATTCGCTCCTCACTACTGAAGCAATTCACGAAGAGGGCAGACTTGTTGATTCACTTACCTGTATGGAACCGATGTCGCCTAAATTGGCAGCAGCCATTTTTGAGGCTTCCAACGTCTTGTTGCGTGACATCATACGAAATCAGTAAAATTGCGGAGAACTCGTCCAAAAGCTCCAAAGACAATATGGA
>H_azteca_Mononegavirales_3
ACATGGTGCCGGGAATATGATTTCCGTTACCATTTCCTAAAGTATGGTCGAAGATGTAACCCTGGCCCCGTCCAAGAGAAGCGACTTTTGATAGAATTCATTCATCAAGCGACTAGACGTGGACATTAGGTCATGTTGTCATGGACTTTGTAACATTTAGACACCCAGAAGATCACGTTAGTGTAATGCTAAAGAGCGCGAGCTCAACAGACAAAAGGGTCGATGCTTCACCAAGAATACTCTCCCGATGCGTGCTTACCAAGTGACTCTTGAGAACAAACATGAAGCGGATCCTCGAGTACTGTCCCATTACCACCATGATTTTGTCTGGCGATAATATCCAGAGACTCCTATTGATCAAATCTTCCAGAGCCAACACTATCAAGACAATGGTAGATTTCTCAAAATGGTGTCAGTACCAGAGGTTAATGCTCATAGCGCCCATAGCTCAAGAGATTGATCGTATCTTCGGAATATCCCCTTTGTATGAGTCAGTCCATTTACTCTGTCTCAAACATTGGTTTCTATTCCAAGATTCTGCGAATATCCCTGAACAGGCTTACTCGGGCCTGCCTACACCAGGGGTGAAAGAGCTTACATTGGTATTGACTCTCATGGTGAGGGTATGTTCCAGAAATTATGGACTCTAGTGACTGCCTGTGGTGCCCTCAGCCATATGGAAGGTAGAAATTTGAACACATCCATCTTAGGCATGGGTGACAATCAGGTCATTGTAGCTGAGAAGCCTGAGAGCATGAGTTACGCAAACGCTCAGGCATCAATACTCGAGGGGCTCAATGCGTTCTCTCAAGAAGCCGGACTCCCTATCAAGTTGATGGAAACGTACGTCACTTGCAATTATCTGGAGTATGGAAAGTCTTCATACCTGAGAGGCAGAAGATTAGAAGCAAGACATCAAAAGAGCTGGCCGTATCGGAACCGAGTCGCAAGAGAACATACCATCTGTCAACACTAAGGTGAGTGGCTGCTGCGCGACTGGGATAGCCACTGCTGCTGAAGCCAATAGCCCTGCTGCTGCCTACCTCACAACATGCATGGAAGTTTTGACAACTCTTCGCTCCCGTGGGTTTACCGGTGACAAGCACAAGATGATTGCGCTATTGCTGTTGAACCGGCAGTCAGGCGGGATCAAGATTAGCCTGTATCTCTCGTACTGCCTTAGAGGGGTTGATGATCATCTCCCTACAGTGGAGATATGGGCATTTATGTATCGGAATTGGACCCTTCGCCCTATCTACAATCGCATCATAAAAGCGTTTGAGACTCTGCCTCTCAGGATTGGTCGTATGAACTGGGAGCAGATCTGCAAAGACCCTTATTCTATCCCGTGTATAAGAGAACCTGATGCAGACACAGGGGGCCAAGATCTCGTCGGCGTACCGTTGAGACATGAGTGTGAGAACAGGCGATAGAGGGTGTTGTTAGACGCTAACTCCGATCTTGTACGGACTCAATTGGTGTCAAGCTTATCTCTGTTACGCCCCATGCTTCCTAAATTAGCTGCTGCGTGCGATATATGAACTCAGCAATGTGGCTTTGGCTGACAAGGTCATTACTATGTTCCAGTCGTCGACCTCTGTGCTGAAGTTACTGAATCGATTCACATCCTTTAAGACAATCACAGATGAGGCCATCGATCGTGATCAGCTGCTCCTCGCAAGTCTGAGTCACGGCCCTCACACATCATCTGCAAGATCGATCCAGGGACTCGTGAGATATGCTGTTTCTCTATGGTGCTCCACACATGCATGTGATAACTTGCGTGAGCAAATAGCTGGGACACCGTTAGTCAACCCGTCTCAAGCATCATCAGTTCACCAAGTTCGACTGGTCCGATGGAATCAACTCCCCGAAGAGGACCAGCCTAGGACATTCAAGGTTATCGCCGATCCAAGGATCTTAGAGTGTGACAATGCTAGGGGTCGTTACGCAAGTTACATTGGCAGTGACACAGCTGTCAAGAGGGCTCAATCATCTATGGTCTTAATAGACCCAGAACCTCAAGACAAAGCGGCAATGAAACTCGGAGAGTTGCAATATTGGGTCAATGGAGACAACAATCACAATCATCTCCTTGATACTCTCATTCGGGAAAAGATCACTCTCTACTCCACCTGAAGTTTTCAGGGAAGCTCAGATTGCAGGTGGCTCTTTTGAACACCGCGGAGGCGTGATGATGCTGTCTAGAGGGGTTCATATAAACTTCAATCCCTCGATCATGTCTCATTTACTCATCGATTCTGACACTGCCACCGCATATGCAAAGCAAGGAGGTGACTACACCATCATCTTCCAGTCTGTCAAGATCAAGGTTGCAAGTGTTTTGATGCACAAACGTATCTCTGGGGCCATACTTTCAGAACTCGCTAAGTGAACGTAAGTACTTACGCTCTATTTTCTTGGCTGATGAACTTACGATCTCCTAAATTTTTTTGAAAGTATAGGCCCTGCTGGACAACAAATTGTGGGGGAATGGGCTACTGTTCTATCCTGCTCTCGCTGTACTCGCCCAATCTACGAGGGCCAGTATACCCTGGATTACCCCTCGTCATACAGAGGTCTGTCAATTGGCCTCGAGCGCCATATCCAGATCAGGCCCATAGCTCGCTCATATGGTCGCTCTGACATTGAACCTGAGAACTAGGGACGCTGGGCACGTTTATCGCGCAGAATCTATGGTTCAAGCATCACTCAA
>H_azteca_Mononegavirales_4
AACATAATCCTTGAGAAGAACTTAGACTTCGACTTTCGGCAAGACCCAACTACGACCTTAACTGACAAGGCCATGATGGGAGGTTTGAAGAGCTGGACCACAGAGTATGATACTGAGTATCATAAGCTTCGGTATCAGTATCACCCCCTGAAGGCAGAATCAACTGGGAAAAGAGTGATCCTACAATATCTAAAGATGCCCGAAGTGAACGTGCAACAAATCATGGTAGAATACCTGTCTGGACTGAATCCCAATGCAATGGCGAATACATTTTGTTTTAAAGAAAAGGAATTAAACAGATTAAAACCGAGAGCCTTTACAAAGCAAACCTTTGAATCCAGAATCTCCCAAACATGCCTCGAGCATAATATGAAACAAATTTTGACATATTTCCCAAAAACTTCTATGATCATGACAGGTGATGGTTTGATTAAATATTTGGTGACTAAATCTCGCTCAGGATTCACTATCAAAGTGTCTATAGATTTCCAAAAGTGGTGCCAATATCAACGTGAAGGACTCATTGGGCCGATTGCAGAGGAAATAGATCGAATATTTGGTCTCGAGGGATTCTACTCGTCTGTTCACAGGATGACAAAAAACACATGGTGGTTTTTTCAAGATGGAGCCGGCATTCCTCAGCAAGATCGAACAAGTGGACTTCCCTTCATCGGGCCTCGTGCCATGTATGGCCTAGAGACACAAGGGGAAGGAATGTACCAAAGGTTGTGGACTCTTGTCACCGCTTGCGGAATACTGGTACAAATGAATCTGGAGGGCCTCAAATGCGATCTGATCGGTTCTGGAGACAATCAACTACTAATTGTTGAACGTGGACCTGATGAAACTGACGAGTTAATACAAGCAAGAATCAGCGCTGCACTAACACGATTCTCTGATTTAGCATACCTACCAGTGAAAATGGAAGAGACCTACATGGCCAAGAAGTACATGGAGTACGGTAAGACTTCCTACTTCAATGGTGTCAGGTTGTCAAATGGTCTTAAGAAAGCAACTAGACTAGGATCTGAATCCCAAGAGACAACACCGTCCATCAACACAAAGATGAGCGTCATATTTGGCACTGGTATTGCTCTTGCTGGGGAAGACGATGTTCCTATTGCAGCTTACTGCACAACTATTGTTGAAGCAATGATTATTCTTCAAATCAGAGGGAAAATACAGGATGGCTACAAACTCGGAGCCTTGATGATGATCCCAAGAGCACTTGGTGGGCTAAAAGTCAACGCATATCCATCCTTTTGTATACGAGGACTAGTCGACCCTGTGGCGACATGTTTATCATTATACAGAATACTCGCCATCCACAAGCACACTTATCCTCGCTTATGGAGATCTTTTAGAAGTATCCCGATGAAACTGAGCAAGTGGAATTGGTCTCAAATCGTACGAGATCCATACGCTCTTCCCTTTGCGAGGCCAAGTGGATCTGATCAAGTGTTACAGGAAACTATAGTATAGAGGCTTGTCTTCCAGATTATATAGTTAACAAGCAAATTCATTCGCTCCTGACCACCGAGGCAATCCATGAAGAAGGTAGACTTGTCGACTCACTGACTTGTATGGAGCCGATGTCTCCCAAGCTAGCAGCAGCCATCTTCGAAGCTTCAAATGTTTTACTACGTGATGTCATTCTTTCAAGAGTGGACTCGTCGAGCTCAATTATTGCTGTCTGTTCCAAGAAGACGTCGTTTGAATCTATCATCAGAGAAGCAGTCGACAGAGAACGAATAATATTTGATTTTTACAGGAAGAATCAAACATGCATCGCTAATTATTGGGCAGTTGAAGCTGACTCTCCAATGTGGCAATGCCCAACTACCAGATGTGATGAGATTCGGTGTTATCTTGCTGGAAGGGAACTGGAGAACCCATCGTCTGCTTCAATCCAACATCAGGCATCACTAAAGCGCTGGATGGAAGTGAATCAAGATGAGCTACCGTATGCCATTAAGATAACTGTGGACACCACCGATGTCGAGGGAGAATTTAAACGGGGTCCCTACCCTTGTTATCTTGGCAGTTCGACCAGAGTGAAGAGGACCCATGGCAGCCACGATATTGTCCAAGTAGATGCGATGGATCAAAGAGCCCTACAGGCAGGCGAGCTCCTTAACTGGATAGGCGAGGACCCTTACATGAGGGAGTTACTGATCACATTGATCCAAGAGAAGACTACAACACCTCCAGAGCTTGTTGAGGTGGCAACGAATCGACTATTAGGAGGAAGCTTCGAGCATCGGGGGCAGGTAATGACGGTGTCAGAAGGCGCAAGAGTCAACTTCAACCCCTCTCTCATGTCTAGGATCAAGACTGAAACAGACACTGCCACCCAGTTTGCGCGACAAGGCAATGATTTTACCGTATTTTTCCAAGCATTGATGTTGAAAGGAGCCAGCGTCCTATATCACAGAAACTCGATAGGCGAGGACATATCGGGCTCATGGGGACTCATCCTGAGTTGTCGTGAATGCTCAAGACCAATTTCACAGATCCCTCACAGACTCATAAGACCGCCTCTTTACAAGGGCCTAAGGATCGGCATTGAGAAAAATATTGCTATCACTCTGAGAGGCATGCCTCCATCTTCAGGAGAATTGTCTCAGGATGCGTTGGTGGAATCGGCACATCTCCACATCGCAGAGCAACTTGTGTCCCCCGCGTTGGCAACCGAGCGACTGGAGATGATCATAGACACGGACCGTACAGATGAAGCAAATCTCCAGGTTGACGCCAGTGCCAGCAGAACCGACCTGTGTAGGGTGAATCTTGAACAGATAATTAAAGCAATCATCCAGAGACTTGCGATACGACCCGATTTCCTTGCTGCAGTCAGGCAATTTATAAGGTCAGGTCTGATGGTTGAGGGCATTAACCCAGTCAGAATAATGATCGCCCCC
>H_azteca_Mononegavirales_5
CATGGTAATTGGTTCAGTGAAGGGGTTGCACCTGATGACCTCAAAGAGTTCTTCACTAAGCACATTCCGAAGGGGTACACACTAGAGGAAACTCACAACTATGCCAAGTTCTTGTATTGCCAGATAACACCTTTACTTGGTGGCTCCCTGGCAATAGATGCAGATATTTTAGAGGCTGCTCGAGAGGCATTGGACGTCCAAACTGGTGCCTGGGCCAACGTCAAACTCAGTATCAGCATGCAACCTCTCCATAGCTGCAAACTCTTGTGTGGGCTCACCTACGTGCGTCAGGAATGGGACTGAGTACTCACTGAGATGTCTAACAAAGTCAGTGGCATCGCGCATTGTGAGTGTCGGTCTCCTGGCATCAGGATAACAGCCTATGAAGACATCTGCATCATCCGCAATACAACCCAAGGGAAGCTACTGGTCGCCACATGGTTAATGCTGATGGCTTTACAAGACTCATTGGTGTGGATGATCGACACTCTATTCTACACTGCCATTGATGATTAGCTCCGGGATGGTATTAAGCGTCTCCCTTTAGTTGAGGACTTCTGTCGTGCCGCAATGGCCTCCTTCCGGGCGATCGGTTACGAAACCTACGATGTTCTTAAGGCTGCTCATACTGTTTACGTGGGTGAGTTGCTGAGAATAGTGGATGACCAATTTGCTCAGCCTCGTACAGATGAGGTGTTACTGGAGTTACCAGATTGCCCTCTCAAGGCCCTGATGTCCATCCAAGGAATGTGCTACTGAGAGAGAAGCAGCCACCCACCACGCCTTAGGTGGCATAGCGAAGTGCTTCACCTATCCTGTGTTGGCGCAGTGAACAATGTAGTGCAGAAAGCTGTTGTACACAACCCGTGTGAAAAGACAGGTGTCAAAGCGCTGCATACATTTAGAGAGTTCTTTTGCCACTCTTGTGTGAAGAAACACGGATCGTGGCCTCCACTAACAGTAGTGGGCCCTGTTCCTGGCATGATTCTGCAGTCAATCCAGAATGGAACATGGTCTGAGCGTCCAGACAAATTTTGGCCTTACAAATCATTCCGGCATATTCAACTCGAGCAATGTGTGGACTTCGATTGACAGCTAGACCATACCGCTTTGCTGAATGATAAAGCTATCGCCGTGCACCTAAAGTGTGGTGCCGAGAGTACGAATTCAGATACCATTATCTTCGCTACGGACGGAGGTGCAATCCTGGCCCCATTCAAGAGAAGCGTCTCCTCATTGAGTTTATAAAGAGGCTGGAGGTTGATGTTCGATCTGTATTGATGGACTTTGTCACGTGTCGTCATCATGAGGACCGTGTTAGCGTAATGTGTATTAAAGAGAGCGAGTTAAACCGTCAAAAAGGAAGATGCTTCACTAAAAACACACTTGCAATGAGAGCCTATCAGATCACTCTGGAGAATAATATGAAGCGGATACTTGAATATTGCACCCATCACAAATATGTTCTTGTCTGGGGGACAATATTCAGAGGTTGCTGTTGATTAAATCGGCCAGGGCGAACACCATCAAGACAATGGTCGACTTCTCTAATTGGTGTCAATACCAACGACTAATGCTAATTACCCCAATTGCACAATAAATAGACCGAATATTTGGTGTGTCCCCGCTTTACGAATCAGTACACCTTCTGTGCTTGAGGCATTGGTTCTTGTTCCATAATGCTGCCAATATACCAGAGCAGACTGCCACTGGCCTTCCTACCCCGGGGGATCGTGCCTACTTCGGGATTGCGTCATACGGGGAAGGCATGTTTCAAAAGCTGTGGACTGGTAACAGCCTTCCGCATCCTCCACCACCTCGAAGTGCGCAACTTGAACCCGTCAATCTTTGGGATGGGCGATAACCAGGTGATTGTGACCGAGAAATTAGAAAGCATGAGTTACGCTAATGCCCAAGCCTCCATCCTAGAGGAGCTGAATACCTTCTCACAAGAGGCTGGCCTGCCTATCAAGCTGATGGAAAACATACGTTACATGCAATTACCTTGAGTATGACAAATCTTCGTACCTTCGAGGTAGGAGAGGTTAGAGGCAGACTTGAAGAGGGCAAGTCGCATAGGGACTGAATCCCAAGAGAACATCTATAAACGCAAAATTGAGTGGATGATGTGCCGCGGTAATCGCCACCGCAGCACAGGCTAACAACCCTATCGCGGCGTATCTTACTACATCTGTGGAAGTTCTCACTACAGTAGGGTCCAGAAGGTTCACTGGTGATGAGTTCCGAATGATTGCTTTAATAATGCTCAATCGACAATCTGGTGGCCTCAAAATCAGTCTCTACCCTCATAGACCGAATTGATGACCACTTGCTCACTGTTGTAGAGATGTGGGCTTACATCTATCGGAATCTTCCCAAGTTTCCTCACTATGCACGAATCATTCAAGCGTTTGAGTCAACCCCTCTTCGGATAGGACGGATGAACTGGGAACAAGTCTGCAAGGACCCGTATTCAATACCATGCATACGGGAGCCCGACGCTAACTCAGGAGTGCAGGATCTAGTAGGGAATGCTCTCCGATCCGAGTGTCGTAATAAACAACTGCAGTTGCTGTTCAATTCCAACTCTGACTTGGTAAAGGAGCAGTTAGTCACTACGTTGTCACAATTGCGCCCAATGCTCACAAGCTAGCAGCAGCGATATATGAATTGAGTAATGTTGCGCTCGCTGACAAAATTGTGACAATGTTCCAGTCATCAACCTCAGTTCTGAGACTCCTCAACAGGTCAACTTCATTCAAGGAGATTACTGATGATGCCATAGCTAGGGAACGCACGCTCTTCGAGAATCTCAGCTACGCCCCGAGATCAAGCTCCCGCTCCATCCAAGGATTAGTTCGATCTGCAATATCCCTGGAATGCTCCACTCACGCCTGTGATGTGATGAGAGAGCAAGTGGCCACCATTCCTCTCGCCAACCCATCTCAAGCCTCTTTTCTCAATCAGGTCCAGCTTATAAGGTGGAACAAGTTGCTAGAGACCAACCAAACGCCATCAATGTCATAGCAGACCCCAGGATCCTTGATTGTGACAACGCGAGAGGACCATATGCTAGTTACATCGGCAGTGACACGGCTGTTAAAAGAGCGCAATCCGCAATGGTCCTGGTGGACCCTGAACCACAGGACAAGGCAGCTGTGAAGTTGGGAGAAATTCAATCATGGGTGAATGGAAACGAGCATCTCAACCAACTTATCGATATACTGATCGGTGAGAAAACAATCACCCCCCTAGTGTGGTGCGTGAGACTGCAGCTCAAATTGCCGGGGGTTCCTTTGAGCATAGAGGTGGAGTAATGATGTTGTTTAGGGGGTTCACATTAACTTCAATTCCTCCATAATGTCTCAACTCATCATTGACAGGGATACGGCAACTGCATACACCAAGCAAGGAGATGACTTTACAATTATTTTCCGGGCAATTAAGATCATGGTTGCAAGCAAGATAATGTATCTGTGGTTGGCCAAAGTGTCTGTGGTGGGTGAATGGGCAGCGATTCTACCCTGCTCTAGGTGTTCCAGACCTGTCTATGATGGGCAATATGCATTGGAATTCCCTACATCCTACACTGGATTGTCTATTGGCTTAGAG
>H_azteca_Mononegavirales_6
AAATGCTTCACCTATCCAGTAGTGGTGATAGATGGTGCAGTTGAAAACATTGTATCCAAGTCCTTGGTTCACAACCCCTGCAGTAAGACCGGAAAGAAGGCCTTGAACGTCTTCAGGAAGATATTCTGTCAAGCCTATGCTAGAAGGCACGGGAAATGGCCCCCTGTCACGTTAATAGGGCCGGTTTATGGACCGATCAAGAAGTCTATTGCTCAGGGCACGTGGAGAGAGAGACCAGACCGAAAGTGGTCATATCACCATTTTAGAAATGTCCAAATAGAAGCTTGTTTGGATTTCGACTGGCAGTTTGACCCTACAACCTTACTGAATGACAAGGCGATCGCAGTCAATCTCTCCTCATGGTGTAGGGAGTATGACTATAGGTTTCACTCTCTAAGGTACGGGAAGCGATGCGATCCAGGACCGGTGCAGGAGAAACGTTTGCTCATCGAATTCATCAAGACGGTGAAAGTAGATATCAGAAGGGTGTTAATGGACTTTGCAACCAGGAGGCATCCGGAGGATCATGTGAGCGTCATGTGTGTGAAGGAAAGGGAGCTGAATCGCGAGAAGGGCAGATGCTTCACTAGGAACACTCTTCCTGCCAGGGCCTACCAAGTGACCTTGGAAGACAACATGAAGCGCATGAAGCGCATTTCATAGTACTGCCCGGTCACCACTATGATACTCTCAGGAGACAACATCCATAGACTCCTACTGATTAGGTCGGCGCGCGCTTCCACTATTAAGACCATGGTGGACTTTAGCAAATGGTGCCAATACCAAAGATATGGTCTAGTTGCCCCCATTGCTAGGAAGATAGACAGAATTTTTGAAGTGTCTCCCTTGTATGAGTCAGTACACCTATGTCTGCCTCATTGGTTATTCCAAGTACTGGAATATTCCACTGGTTCCTGAACAGGCTGAAGACGGACTCCCAACTCCTGGCCCTCGCGCATTTCCTGGCCTAGCAACTTTTGGAGAGGGGGATGTTTCAGAAGTTGTGGCAACTTTTGGAGAGGGGGATGTTTCAGAAGTTGTGGACGTTGGTCAAAGATTGTGGCATCTTGTCCTCCTTAGAGCATACCGACCTACAACCATCAGTGTTTGGTATGGGGGACAATCAGGTGATTGTTACGACCAAACCTCCGGCGATGTCCTATGAGAATGCCCAGACCCTAATTCTCGAGTTACTAAGAAACTTCTCCGAGGAAGCAGGACTCCCAATCAAACTGATGGAGACCTTTGTCTCCTGTAACTACCTCGAATACGGGAAATCTGCATACTTGAGGGGGAAGAAATTAGACGCCGACATAAAGAGAGCGTGCAGGATAGGGACGGAATCCCAAGAGAATATTCCATCAGTCAATACGAAGCTTAGCGGTTGTTGTGCGACTGGCATTGCAACTGCAGCGGAAGCGGGAAACCCAATTGCTGCCTATATGACCACATCCTTTGAGGTTCTAACCAACTTGCGCCGGAGGGGCCTGGCAGCCGACAAGCATAGGATGACAGCCATCCTACTCCTAAACAGGCAGACAGGTGGCTTCAAGATAAGCTTGTACCCGTCATACTGCCTAAGGGGGCATCGATGACTATTTGACTACAGTGATCGAGATGTGGGTCTACAATACATCTACCAACACAAGGTTGAGTATGCACAGGTGTGGGGTGCATTTGAGACAATTCCCCTTCCCATTGGTCGGAGCAATTGGGAACAGATCATGAAGGACCCTTATTAACTCCCTTGTAACGAGACTTCCGGATGCTGACTCAGGCATTCAAGACATGGTTGGCAATGCGCTGCGTGTGGAGTGCAAGAACCCTCAACTCAATCGCCTATTTGACTCAAATTCCAGCGAGGCTCGCAGTCAGTTGATAACTACATTTTCCTGCATAAGGTTTCCCAAGCGAGCTGCTGCTCTATATGAGCTTAGTAATGTGGCCTTGTCGGATAAGATGATACCAATGTTCCAATCCTCAACTTCTGTGCTGAGGCTGTTAAACAGGTACAAATCATTCAAACAGTTCACAGAAGAGGCAATTGAGAAGGATAAAGAGTTGTTGCCTAGCTTTAGCGATCGCAGGAGAACCCACGGCAGGAACTCCATTCAGGCTCTAGTGAGGTCATCGTTCGAGCTGGGGTGCTCAACCCAAGCATGTGACGAGTTGAGGGAGAGGATCATGTGCGTAGAAACAGTTAACCCATCTCGGGCAACATTAATGCATCAAGTGGAGCTGATGAAGTGGGAGGATCTTAGAGAGTCACAGCAGCCGAGATCAATCAAGGTGACAGTGGAGGCCAGCATTCGATTCTGTGACAACACCAGAGGGCTCCACCCGAGTTACATTGGCAGCAACACTGCTATCAAGCGGGCAAAATCTCCCATGGTCTTGGTTGACCCCGAGCCGCATGAAAAGGCTGCCATGAAGCTGGGTAAGCTTCAGTCTTGGATCACCGGAGATGATACTCTCCACCAGCTGATCGACCAACTGATAAGAGAGAAGACACTCACACCGCCCTCAACTGAGCGTGATGCTGCCAACCAGGTGGCGGGGGGATCGTTCGAACACAGGGACAACGTAATGTTCTCATAAATTTCAGCCCCGCAATAATGTCTCACCTAATGATTAACACTGATCCAGCGACCGAATTTGCCAAGAAGGGTGGTGACTTTACCATCATCTTCCAGGCCATTAAGATAGTTGTCGCCAGCAGACTGATGCACATGAGGCTGTCAGGCCAAGACATCGTAGGGGAATGGGCGGCATACCTTCCTCGTGAAAAATGCACAAGACCTGTGTACGATGGTGCATATCAGGTCGCCTAATCGTGTCTCTACAGAGGACTACCTCTGGGTGCTGAACGCCATATCCAG
>H_azteca_Mononegavirales_7
ATTGTAGTGTCCCACTTGACTGCCTGGTTTGAAGAGGGTGTAGCTCCTGACGATATTCGAGTGTTCTTGAAGCAATATGTGCCAGCAACGTACAACATAGATTGCACCCACAACTATGCACAGTTCTTGTACAACTTGATTGAGCCATCCATGTCAGGTCCCATGTCCCTAAACAGGGATATCCTCGAGGCATCCCTAGCAGCACTGAATATACAGACCAGTGCATGGACGAATGTCAACATGGACATTGAGTTGCAGCCGATTTTATCCAACCGTTTTCTGAGTGGGTTATCATTCGTAAGGCGAGAGTGGGACTTTCTACTAGTCCAAATGTCCAATAAGGTCAGTGGTATTGACACGTACCATTGTGATGCATTAGGTTTTAAAGTGGTCGCGTACGAGGACATATGCGTGATAACCACACACCAGGGCGGACGTGTCCTTGTCGCAACCTGGTTGATGCTTGTTGCTTTCCAAGATTCCGTGGTTGTCATGGTTGATGCTCTGCTCTACACCATTGTGGATGATCAGCTGAGAAAGGAGAATCGTCGTGCAGGACTAGTCGAAGATTTCTGCCGGTCTGCAATGGCATCGTTTCGTCAGATTGGATACAACACCTACGATGTGCTCAAAGCCGCACATGCTGTGTATTTTGGTGAGATCCTCTGCATTGTAGACAATCAGTTCGAGCTCTAACAGACGAGGTCCTGCGTGACCTCCATCAGTGCCCCCTCAAGACTAATCGCTATTGAGCGCCAAACCGAGACGGAAGCAGCCACTCACCATGCACTTGGGGGCTTAGCCAAGTGTTTCACCTATCCTGTAGTTGTGATTGATGGAGCTGTTGAGAATGTTGTTTCGAAATCACTCATTTATAATCCCTGCGATAAGGCAGGAACAAAAGCCCTCCATGTGTTTCGGAAGATCTTCTGCCAAGCATATGTCAGACGCCACGGGAAGTGGCCTCCCGTCACTTTGCTGGGTCCTGTCACAGGGCCCATTAAAGAGTCTATCAATCAAGGAACCTGGAATGAACGACCAGATAGGAAATGGCCCTATGACACGTTCAAGAATGTTAAGATTGAACAGTGTTTAGACTTCGATTGGCAATTCGACCCCACTGCAGTCTGCACTTCTCAACGATAAGGCAATTGCTGTCAGTCTTTCATCCTGGTGCCGAGAGTATGATTTCCGGTATCACTCATTGAGGTACAAGCGCTGATGCAACCCGGCCCCTGTTCAAGAAAAGAGGCTTCTAATAGAGTTCAGCAAAACAATTGAGGTTGACATCCGAAAAGTGTTGATGGACTTTGCGCTCAGACGACACCCTGAGAATCACATCAGTGTAATGTGCATTAAGGAGAGGGAGCTCAACAGGGAGAAAGGCAGGTGTTTCACGAAGAACACCCTGCCAGCCAGAGCGTATCAGGTCACGCTGGAGGACAATATGAAAAGGATCCTGGAGTACTGCCCAGTTACGACAATGATATTGTCTGGAGACAACATACAGAGACTACTTTTGATACGATCATCAAGGCAGACACGATCAAGACCATGGTTGATTTCAGTAAGTGGTGTCAATATCAAAGATACGGGTTGGTTGCACCCATTGCCAGGCAAATTGACAGAATATTTGGAGTATCTCCTCTGTAAGAGTCGGTACACCTTCTATACTTGAATCACTGGTTTCTATTTCAAGACAGCGCATTGATCCCTGAACAGGGGGCTGATGGTCTGCCAGTTCCTGGCCCTCGCGCCTTCCCTAGACTGGCCACGTTCGGGGAGGGGATTTTCTAGAAACTCTGGACCCTCGTCACTGCCTGCGGGATTTTGTCATCACTGGAACACACAGAATTACAACCATCTGTCTTCGGAATGGGGGGCAATCAGGTGATTGTATGCACCAAACCTGACGCCATGACATATGAGAATGCTCAAGCTCAAATATTGGAGTCCCTAAAGAATTTCTCAGAAGAGGCAGGACTTCCCATCAAGTTAATGGAAACTTTTGTGTCATGCAATTATTTGGAGTATGGTTAATCGGCCTACCTTCGAGGAAAGAAACTTGACGCAAACATCAAAAGAGCTAGCAGAATTGGGACTGAGTCACAATAGAACATATCCTCCGTCAACACCAAGCTAAGTGGGAGTTGCGCTACAGGAATCGCCACTGCTGCTGAAGCTGGGAATCCAATTGCTGCCTACTTCACAGCATCAGTTGAAGTCCTCACTACTCTTCGCAGGAGAGGCCTTGATGCAGATAACTATCGGATGACCGCATTACTAATACTTAACAGTCAAACTGGTGGACTCAAGATCAGCCTGTACCCCTCTTACTGCCTTAGAGGGATAGACTACCATTTGACAACAGTGGTCGAGATGTGGTTGTATGTCCATCGGAATAAGGGGGAGTACGAGAACCTATGGCGGGCATTTGAGACCATTTCTCTCCTAGTAGGCAAGATCAACTGGGAGCAGATCATGAAAGACCCATACGCACTCCCATGTATCAGAGCTCCAGATGCGGAAACTGGGATCCAAGACCTGGTGGGAGAAGCACTCAGAGCGGAGTGTGAGAACGTCCAGCTGAACAAGTTATTTGACAATAACTCGACCGAGGCTAGGAGCCAACTTGTTGCCACTCTCGTGCATGAGGCCCAAGTTCCCTAAGCTTGCAGCAGCCTTGTAAGAGTTGAGCATTGTAGCACTCTCAGACAAAATGATCACGATGTTCCAGTCGTCTACATCTGTTCTTCGACTATTGAGCAGATACCGATCCTTCAAGCAATTGACTGAGGAGGCCATTCAAAAGGACAGGAACCTGCTAATGAGCTTCAGTGAGCCAAGAAGAACCCAGAACAGGACGTCAGTACAGGGGCTTGTGAGATATTTTGAACTTGGTTGCTCAACTCAGGCTTGTGATGAGCTCCGGGAGAGATTAATGTGTGTGGAGGCTGTAAATCCCTCCCAAGCGTCACTTATGCACCAGGTTGAGCTCATGCGGTGGAGTGATGTGCGAGAATCGCAACAACCTACTATCAAGGTGACGGTTGAGGCAAGCATCAGATACTGTGACAATAGCAGAGGACTTCATCCCAGCTATATAGGCAGTGACACCGCTATCAAGAGAGCGAAGTCAGCAATGGTCTTGGTAGATCCAGAGCCTCACGAGAAGGCTGCTATTAAATTGAGTGAGTTGCAATCGTGGATTACTGCTGATGCTACTCTACACCAGCTCATAGACCAGCTCATCCAAGAAAAGACTGACTCCCCCCTCAACTGTCAGGGATGCCGCCAATCAGGTTGCTGGGGGCTCATTTGAGCACCGTGGCAATGTCATGACCCTGTCAATAGGAGTGCACATCAATTTCAACCCTGTATTTATGTCGCATCTGGTGTTGAACACTGATACTGCCACTGATTTTGCAAAGAAGGGAAACGATTTCACCATAATATTCCAAGCAGTCAAAATAGTGGCTGGCAAGTTGATG
>H_azteca_Mononegavirales_8
AAAAGAGTGCTACTAAAGTACCTCATGACACCAGAAGTAAATGTCCCATGACATAATGGTAGACTACTTATCTGGAAGGAACCCATATGCACAGGCAAACACCTTCTGCTTTAAAGAAAAGGAACTCAGCAGAGAAAAACCCCAGAGCGTTCACCAAGCAGACCTTCGAATCGCGAATATCACAAACGTGCTTAGAACACAATATGAAACAAATTCTGGCCTACTTCCCCAAGAAATCTATGATTATGACAGGGGACGGTCTAATAAAATACTTGGTAACAAAGTCACGATAAGGGTTCACTATCAAAGTGTCAATAGATTTTCAGAAGTGGTGTCAATACCAACGAGAAGGTATGGTTGGTCCGATCGCAGAAGAAATCGACAGAATCTTTGGTCTTCAAGGCTTCTACACATCGATTCATCGCATGACAAAGGAGACCTGGTGGTTTTTCCAGGACGGCGCCAACATACCTCAACAAGACAGATCAACAGGTTTACCTTTCATTGGACCAAGAGCAATGTATGGATTAGAAACCCAAGGTGAGGGGGATGTACCAAAGACTGTGGACCTTGGTCACGGCATGCGGGATCCTTGCGCAAATGCATGTCGAGGGCCTGAAGTGTGACCTTAATTATCGGCTCAGGCGACAATCAACTCTTGATTGTTGAAAGAGGACCAGGAGACACCGACGAATTCATTCAGGCGAAGATAAGCGCCGCACTGACAAGGTTTTCTGATCTAGCTGCCCTTCCGATTAAGATGGACGAGACTTACATGGCGAAGCGCTACATAGAGTATGGAAAGACATCCTACTTTAACGGAGTGAGGCTCTCAAATGGCCTGAAGAAGGCAACAAGACTAGGATCAGAGTCACAAGAAACTATGCCTTCCATAAACACTAAGATGAGCGGCATCTTCGGAACAGGCATAGCGATTGCGGGTGAGGATGATGTCCCAATTCCAGCGTATTGCACTACCATTTTGGAAGCAATGATCACTCTTCACATACGAGGCAAGATCGACGATGGATTCCGACTGGGTGCACTCATGCTACTGCCTCGAGCTCTGGGAGGACTCAAATTGAACACATATCCTTCATTTTGTATAAGAGGACTCGTGGACCCAGTTACCACTTGTCTATCACTGTACAGAACTCTCTCTGACCACCGAGCAAGTTATCCAAGGTTATGGAAAACCTTTCGCAACATCCCCGTGAGATTGAGTGAGTGGAACTGGGCTCAAATCGTGAGAGATCCTTATGCGCTCCACTTCGTTCCTCCAAGTGGATCAGACAAGGTGCTGCAGGAAACCATTGAGGCATGTCTACCTGATTACACTGAACAACCAAATCCATGCTCTATTGACTACTGATGCAGCCTACGAAGAGAATAGGCTAATTGAGAGCTTAAAATACATGGAGCCGATGTCACCCAAACTAGCAGCTGCGATCTTCGAGGCTTTCAATGTGCTACTGAGAGATGTCATCTTGTCTCGAGTAGACTCCTCAAGTTCCATCATTGCTGTATGCTCGCATAAGGTATCTTTCGACGGAATTATGAGCAGTGCCATCCTACGAGAGAAAGCCATATACGACTTTTATGAAAACATGCAAACTGGCGTGGCTAACTACTGGGCAATTGAAGCGGAGTCTTATCGATGGAGATGCCCCACAGCACGCTGTGACGAGATCAGATGTGCCCTTGCCAAGAGAGAATTAGAAAATCCATCCTCAGCATCCATCCAACACCAAGCAAACCATGGACAGATGTTGAGCAAGATGAGCTTCCCTTCTCAATCAAGATAACTGTTGACACTACAGACGTGGAGAATGAGTTCCAGCGAGGGCCATATCCATGCTATCTAGGGAGCTCAACACGTGTGAAAAGAACTCATGGCAGCCACGATGTGGTTCAAGTTGATGCAATGGACCAAAGGACTCTACAAGCAGGCGAGTTATTGAATTGGAGAGGATCCCAATATGCGAGAACTACTGATCACTCTCATTGAAGAAAAGACAACCACTCCACCGAGCTCGTTGAAATTGCAACCAATACGCTGTTGGGTGGAAGCTTTTTCAGGGCAGGGTGGCCCAGTGGTTAAAGTCAGAGTACCAAGATTGGAGCAGAGAGACGCGGGTTCGATCCCAGCTCTGTGCGCCAGTTTCTGGTCAGAATCGAC
>H_azteca_Mononegavirales_9
GGATATTGCACAGGCTGCACAGGACTTATGCTCATCTCCACTTTGGACTGGTGTGATCAGGCAGTCACTATTGACTTCGAGGCACTCAGGAATCTTCCAGCCTTGAAGAAAGTTTGGTACATCAGGAAACACTGGGAGGCCATGATCCTAGCATTGCAATGCAGACCTGAAGAGGAAATGGAAGTCAAATGTAAGCACCTAAAGATAGGAGTACTGACTCATTCGTCGATTTGCGTCATTTATTTCCAAACTGGACGACAGCTCGTTACTAACTGGCTTAGCATTTTAGCCTTCAGAGATAGTCTTGCTGCAATTATGGATGGACTAATTTACTCATTTGCAAAAGACTCAATGAAAGGAACGGCTAATGCAGAGACTTTTTGTGACTTTGTCGATCACGTGATCCGCCCATTCTCTGAGATTGGGTAGTGGGTACTATACATACGACGCACCAAAGAACCTGCATGCCCTAAGCGTCGGAGCAATACTAAGATTCGATGAGTCCGACTTGCACCACGAGCTATTTGAGAATATGATGGAAAACACTCCCAACTGTAGCCTCAAAATGTATGTGCAACGATTCACCACTAATGTCAACGACGCAATAGAACTTCATGAACTCGCCGGTGCTGCAAAGGGATTCACATACCCAGTCGTCGACATTCAGGGAGGAGTGGATAACGTTCTGGAAAAAGCTCTTGTGTACAACCCCTGCAGACAAGCTGGAGACTTATCACTTTTGATGTTTCGCAAGATATTTATTAGGATCTACGTGAAAAAGCACCAAAAGTGGTCCGAGCATATTGTCTGTGGCGACTTACCTGCAGATATTCTATCATCGATCCGCGAAGGCGCGGGGCATGAACTCGGTGAAAGTTGGAATCCAGAAATTTTCTCCAACATCTTAATAAGAACCTTGCCTTTGACTTCAGACACGACCCTACGACCACATTGACGGACAAAGCAATGATGGGCGGGTTAAGCAGTTGGGCCACTGAGTATGATACGCAGTACCATCATTTGCGTTACCAATACCACCCCCTCAAGGCCCAATCAACTGGAAAGCGAGTAATATTAAAGTACTTAAACACACCAGAGGTTAATGTGCACGATATAATGGTCAATTACTTATCTGGGGGAAATCCTAACGCTCAATCAAACACCTTTTGCTTCAAGGAAAAAGAACTCAGTCGTGAGAAACCTAGAGCATTCACCAAACAGACCTTTGAGTCGCGCATCTCGCAAACTTGTTTGGGACATAGTATGAAACAGATATTAACTTACTTCCCTAAGACCTCGATGATAATGACGGGTGATGGCCTGATCAAATACCTTGTGACGAAATCTCGATCCGGTTATACTATCAAGGTATCCATTGATTTCCAGAAGTGGTGTCAGTACCAACGAGAGGGGTTGATTGGTCCTGTTGACGAGGAGATTTACCGAATTTTTGGTTTGAAGGGATTTTACTCATCCGTGCACCGCATGACAAAGGACACCTGGTGTTTTTTTCAGGATAGTGCGAACATACCACAACAAGACAGGTCGACAGGACTACCATTCATTGGACCGCGAGCAATGTACGGCTTGGAAACGCAAGGGGAAGGCATGTATCAACGATTATGGACCCTTGTGACGGCATGTGGAATATTGGCACAGATGAATATTGAAGGGTTGAAGTGCGATCTCATCGACTCGGGTGATAACCAACTATTAATTGTTGAGAAAGGACCAGACGATGCAGACGAACTCATCCAGGCGAGAATCAGTGCTGCTTTGACGAGGTTTTCAGACTTAGCTGCTCTCCCAATAAAAATGGAGGAGACGTATATATGGCCAAGCGCTACATGGAGTACGGAAAAACGTCTTACTTCAACGGTGTTAGACTTTCCAACGGTCTCAAAAAAGCGACTAGACTTGGCTCAGAATCGCAGGAGACTATGCCATCCATCAATACCAAGATGAGTGGTATATTTGAAACAGGAATCGCCTTGGCTGGTGAAGATGATATTCCTATCCCTGCTTACTGCACAACGGTTATGGAGGCTATGATCACTCTCCACATCAGGGGCAAGATCAACGATGGCTATCGTCTCGGCGCTCTGATGTTGCTACCTAGAGCATTGGGAGGGCTGAAAGTGAACACGTACCCGTCCTTCTGTATCCGGGGCTTAGTAGATCCCGTCACAACTTGTCTATCGTTATACAGGACACTCGCCGTAAACAAGTCCTACTACCCCAGACTATGGAGATCGTTCAGAAGCATTCCTGTGCGACTCAGCGAATGGAATTGGGCCCAAATTGTCCGGGATCCTTATGCACTCCCCTTTGTACGCCCCAGTGGATCAGATAAAGTTCTCCAAGAGACCATAGAAGCATGCTTACCAGACTACACCGTAAATAAGCACATCCACGCTCTATTGACAACAGAAGCAATTCATGAGGAGAATTTGTTGATTGACACCTTGAAGTGCATGGAACCTATGTCACCGAAACTAGCAGCAGCGATTTTTGAGGCTTCATATGTACTACTTCGAGACGTCATCCTCTCCCGTGTCGACTCTTCAAGCTCTATCATAGCAGTGTGCTCACAAAAAGTGTCCTTTGATGGAATTATGAATGATGCCATTACCAGAGAAAGGGTGATATATGACTTCTACAAGAAGATTCAAACAGGCGTAGTGAACTACTGGGCAATAGAGGCTGATTCGTATAGATGGCACTGTCCCACGACAAGATGTGATGAGATTAGATGTTCCCTGGCAAAGAGAGAACTTGAAAATCCTTCATCAGCTTCAATACAGCATCAAGCCTCTCTCAAGAGATGGATGGACGTCGACCAAGAGGAACTACCTTACGCAATAAATATAACTGTTGATACCACCGATGTAGAGGGGGAGTTCAAGCGAGGCCCTTACCCCTGCTATCTTGGCAGTTCAACTCGTGTGAAGAGAACCCACGGCAGTCACGACGTTGTCCAAGTAGACGCTATGGAACAACGAGCACTTCAAGCAGGCGAGCTTCTAAATTGGATTGGAGAAGATCCTTACATGAGAGAGTTGCTTATAACCCTTATCAGAGAGAAGACAGCGACTCCACCAGAACTAGTCGAAGTCGCAACTAACAGGTTGTTAGGAGGCAGTTTTGAACATAGAGGACAAGTCATGACCGTCTCAGAGGGTGCCAGAGTGAACTTCAACCCTTCTCTGATGTCCAGGGTAAAGATTGAAACTGATACAGCAACACAATTTGCCCGCCAAGGAAACGACTTCACTGTGTTCTTCCAAGCTCCAATGCTTAAGGGAGCAAGTGTCCTCTACCGCAAGAATGCGATCGGGGAGGACATATCAGGTTCTTGGGCTCTGATTCTCAGTTGTCGAGAATGCTCAAGAGAGATCTCTCAACTCCCTCAGACTTGTCAGGCCTCCACTTTACAGGGGTTTGAGGATAGGCATCGAGAAGTG
>H_azteca_Mononegavirales_10
TTCAGAAAAGAAGCGCGTGTGACATCTGCTATCACATGCTCTCACCTGGTAGCATATACAGAAGGAATAGCTATACCTGAATTAAAAGCATTCCTTGATAAACATGCCCCACCAAATTATCATCATCAGGAAACAGAGGACTATGCGTCAAGATTATATTTTGAGCTATGGCAAAAGAGTGGGAAGTGAAAGCATTCCCATGGATATTATACAATCTGCCGGTGAACTCTGTTCTGTGTCGACTCTCTCAACTGGTGTGATCAAGCTATTACATTAGACCTGAAAGGACTTTACAATAATCCTCTCCTAAGGAAAGTTTGGTTCATTAGAAAACATTGGGAGGCTCTAATACCGTCACTGCAATGTATTCCGCTCGAAGAGATGGAAGCCAAATGTAATCAACTGAAAATCAGAATAGTGACTCATTCAACCAGCTGTGTAATTTATTTCCAAAGTGGAAGGCAGCTAGTGACAAACTGGCTTAGTATCTTCGCATTCAGGGACAGTCTAGAAGCTATAATGGATGGGATAATTTACTTCTATGCCAAAGATGCCATGAGAGGGTGTCACAAATTGCCCCTGTTCTGTGAATTTGTTTACAATGCTATTAGATCATTCTCAGAAATTGGTCTCTATACCTATGATGTTCTAAAAAACTTGCACGCTCTTGGCGTTAGCGCTATCCTAAAGTTCGATGAATCAAATCTAAGGCATGAACTATGGGAAAATATGCTCGCCGAAACACCCAACTGCAGTCTCAAAAACTTTGTCATGACGCTCACCAACACTGTCGAAAACGCCCTAAAACTACATGAGCTTGCAGGTGCTGCAAAAGCATTTACTTACCCAGTAGTCGACATACAAGGTGTGGATAACGTCATAGAAAAAGGCATTAGTCTACAATGCATGCAGAAGAGCAGGGAATCTGTCACTCCTCATGTTCAGGAAGATTTTCATAGGAAACTTGTCGCAAGACACCGAAGGTGGCCAGAGCACACCGAGTGTGGATATCTACCGGCTGACAAAATCGCTTCCATCAATAACGGGGCATGGCACGAAGTGGAAGAGAGTTGGGATTCACAAATCTTTGACAATTGTGTTGAGAAAAAACTTGGACTTCGATTTCAGGCACGATCCCACTAACACGCTCACAGACAAAGCCATGATGGGCGGCTTAATGAGCTGGACTACGGAATACGATGTCCAATATCATCTTCGATATCAATATCATCCTTTGAAATCACAATCGACAGGAAAGCGCGTACTTCTGAAGCATCTACAAACACCGGAGGTTGATTTCAAAGATATTGTGGTTGAATACCTCTCAGGAAATAATCCAAATGCTCAAGCTAATGCCTTTTGTTTCAAGGAGAAAGAGCCGAGTAAAGAAAAACCAAGGGATTTTACAAAACAGACCTTTGAGTCGCGAAATCTCTCAAACATGCCCTGAGCATAACATGAAACAAAAACTTAACTTATTTCCCGAAAACCTATATGATAATGTCTGGAAATGGTTTAATTAAGTACCTTGTCACCATTTCACGATCTGGATTAACCATCAAGGTGTCAATTGATTTACGCAAGTGGTGCCAATTTCAGAGGCAAGGACTCGTAGGCCCAATTGCGGGAGAATTGGACAAGATATTTGGCCTTACAGGATTCTATACATCTATTCACGAAATGACCAAAGAAACATGGCCGAACAAAACAGATCCGCAGGCCTACCTTTTATTGGTCCTCGTGCTATGTATGGGCTTGAGACGCAGGGGGAGGGAATGTTTCGACTCTGGACATTGCTGACGGCTTGTGGCATCCTTTCCCAAATGCACATAGGTCTGAAGTGCGATCTGATTAGATCTGGTGACAACCAGTTGCTTATTGTAGAAAAAAATACCGTGTGACACAGACGAGTTTCTACAGGCTAAAATTAGTGCCGCACTCACCAGGTTCTCTGATATGGCATCGCTTCCAATCAAGATGGAAGAAACATATATGGCAAAAAAGTACATGGAATACGGCAAGACCTCATATTTTAATGGAGTCAGGCTATCCAATGGCTTGAAGAAATCAACGCGACTGGGGTTTAGAGTCACAAGAGACATTTCCTTCTATTAACACCAATTTGAGTGGAATATTTGGGACAGGCATTGCACTAGCAGGAGAAGATGATGTTCCGCTGCCAGCCTTTTGTACTACCATTCTTGAAGCAATGATTACTCTGCACATAAGGGGAAAGTTCCAGGATGGTTTTAGACTGGGAGCTTTGATGCTTCTCCCAAGAGCACTTGGAGGATTGAAGGTCAATGCATACCCGTCGTTCTGCATCCGAGGCCTGGTAGACCCTGTCACCACATGTTTATCTCTGTACAGGACTCTATGTCTTTCGAGACAATTACCCACGATTATGGAAAGCCTTCAGGACCCTTCCTGTCAAAATCAGCAATTGGAATTGGTCTCAGATTGTTAGGGATCCGTATGCACTTCCCTTTTTCCGACCAAGTGGGTCTGATAAGATACTCAGAGATACCATTGGAGAATGCCTGCCAAACTACACAAAGAATCGACAAATCCAAGCACTACTTCCGACCGAGGCTATCCATGAAGAAAGTAGGCTTATTGAGAGCCTCAAATATATGGAACCAATGTCCTCCAAGCTCGCTGCGGCAATATTTGAAGCCTCAAATGTTCTCCGTGATGTAATCCTCTCGAGGGTCGATTCTTCAAGTTCTATTATCGAAGTTTGTGCACCGAAAGTGTCATTCTACGGAATAACTATTGATGCCATTGTAAGAGAGTCATAAATCTTTGACTTCTACCGCAAGATACAGACTGGAACAGAAAACTATTGGGCCGTTGAAGCTGAATCATCACGTTGGTCCTGCCCCACTAGGAGGTGTGACGAGATCCGATGTCAACTCGCAGGAAGAGAGCTTGAAAATCCCTCTTCAGCAGCAATTCAACACCAAGCATCATTGAAAAGATGGGAGGAAGTGAATCATGATGAACTTCCCATTTCTATAAAGATCACAGTCGATACCACAGACGTGAAAAACGAATTCAAAAGAGGGCCTCATCCCTGATACTTAGGTAGTTCTACCCGTGTGAAACGGACTCTTGGAAGTCACGACGTCGTACAGGTGGATGCAATGGATCAACGTGCTCGACAGGCAGGTGAATTGTTAAATTGGATTGGAGAAGATCCCAACATAAGGAGGCTACTTATCACTCTCATCACAGAGAAGACCACTACACCCCCCGAGTTGGTAGAAATTGCCAGAAATAGACTACTAGGAGGAAGTTTTGAACACAGAGGGCAGGTGATGACTGTGTCTGAAGGCGCCCGTGTCAATTTCAATCCTTCCTTAATGTCACGCGTCAAAATTGAAACGGACACAGCCACCCAATTTGCAAGAAAAGGGAACGACTTCACGGTATTTTTTCAAGCACTAATGCTTCGTGGAGCTAGCATCCTCTATCACAAAAGATCGATCGGCGAAGACATCTCTTGATCATGGGCTTTAATATTGAGCTGTCAAGAGTGCTCAAGCAGTGTG
>H_azteca_Mononegavirales_11
AAGAAGGAAGCTCGTGTCACATCAGCAATTACATGCTCCCACCTCACGGCCTATACGGAGGGCATAGCGACACCTGAGTTAAAAATACTTTATGGATAAACACGCCCCACCCGGGTACCATCATCAGGAAACACAAAACTACGCATCAAGGCTTTACTTCGAACTATGGAACAAGTGTAACGGGTCAGAAGCACTTCCAGTGGACATTGCACAAGCTGCACAAGACCTATGTTCCATTTCAACTTTGAACTGGTGTGACCAGGCAGTAACCATGGACTTTGAAGCACTTAGGAACCTTCCAGCATTGAAGAAGGTCTGGTACATTAGGAAGCACTGGGAGGCCATGATTCTTGCATTGCAATGTCCACCAGAAGAAGAGATGGAAGTGAAGTGCAAGAATCTAAAAATAAGAGTAGTAACTCACTCCTCAATCTGTGTCATCTACTTTCAGACCGGAAGACAACTCGTCACTAATTGGCTCAGTATTTTGGCTTTCAGAGATAGCCTCGCTGCAATCATGGACGGGCTGATCTACTCCTTTGCAAAAGACTCGATGAAAGGGACAAACAAAGCGGCCACCTTTTGTGATTTTGTTGATCATGTGATACGTTCGTTCTCCGAGATTGGATATTACACATATGATGCACTCAAGAACTTGCATGCTCTTAGTGTTGGAGCAATATTGAAATTTGACGAGTCTGACCTGCACCTTGAGTTGTTTGAAAACATGATGGAAAATACCCCCAACTGCAGTCTGAAGACATACGTGGAACGATTCACTAACAATGTCAGTGATGCTATAGAACTTCACGAACTTGCAGGAGCTGCTAAAGCATTCACGTATCCTGTTGTAGACATTCAGGGTGGAGTAGACAATGTTTTAGAGAAGGCACTTGTGTATAATCCCTGCAGACGCGCTGGAAATCTGTCACTCCTAATGTTTCGCAAAATATTCATCAGAAACTATGTGAAAAAGCACCGGAAGTGGCCTGAAAACACTATCTGCGGTGACCTTCCTGCAGATGTCCTGTCATCCATTCGTGAGGGTGCTTGGCACGAATTAGGTGAAAGTTGGAGTCCTGAAGTCTTCTCCAATATCATCTTAAACAAAAATCTAGATTTTGACTCAAGACATGACCCCACAACTACACTGACAGACAAGGCCATGATGGGCGGACTCAGCAGCTGGACCACCGAATATGACACACAGTACCATCATCTGCGTTATCAGTATCATCCCCTTAAGGCTCAGTCGACAGGAAAACGAGTGATATTGAAGTATTTGAAAACACCGGAAGTCAACGTGCACTACAAAATGGTTAAATATTTGTCCGGAAGAAATCCCGACGCCCAAGCTAACACTTTCTGCTTCAAAAAAAAAAAGAGCTTTGCCGAGAGAAGCCAAGGGCATTTACCAAACAGACTTTTGAATCACGTATCTCACAAACTTGTCTAGAGCACAACATGAAGCAGATTCTAGCCTATTTTCCCAAGACTTCAATGATAATGACAGGTGACGGCTTAATCAAGTATCTTGTGACAAAGTCTAGGTCTGGTTATACCATCAAAGTGTCTATTGACTTTCAAAAATGGTGCCAGTACCAGCGAGAAGGGTTAATAGGTCCAATTGCCGAAGAGATTGATGGAATATTTGGTTTGCAAGGATTCTATGCGGCAGTGCATCGTATGACGAAAGGCACTTGGTGGTTCTTTCAAGACAGTGCCAATATACCGCAGCAGGTCAGGTCCACAGGATTGCCATTCATCGGACCGAGGGCGATGTATGGCTTAGAGACACAAGGAGAAGGCATGTACCAAAGGCTGTGGACACTTGTGACAGCATGTGGGATACTTGCACAAATGAACATTGAAAGATTAAAATGCGACCTTATTGGCTCAGGTGACAACCAGTTACTGATAGTTGAAAGAGGGCCAGATGACACTGATGAAATCATCCAAGCAAAAGTCAGCGCTACCCTGAGTCCCTGACAATACTCTCAGACCTAGCCGCTCTCCCAATAAAGATGGAGGAAACCTACATGGCCAAGCGTTATATGGAATACGGGAAAACGTCCTATTTCAATGGTGTTAGGCTCCCCAACGGTCTCAAGAAAGCAACACGACTCGGCTCCGAATCACAGGAAACTATGCCATCCATTAATACTAAAATGAGTGGCATCTTTGGAACGGGGATCGCTCTTGCCGGTGAAGATGACATTCCCATTCCTGCCTACTGCACGACAATAATAGAAGCCATAGTTACTCTCCACATCAGGGGAAAAATCAATGATGGCCTTCGTCTCGGTGCTTTGATGCTACCCTCTAGAGCATTAGGAGGACTCAAAGTAAATACATATCCGTCTTTCTGCATTCGGGGCTTAGTAGATCCTGTTACTACCTGTCTTTCGTTGTACAGGACACTTGCCGAGAATAAGGCCAATTACCCAAGGTTGTGGCGGTCATTCAGAAACATCCCAGTACGACTCAGTGAATGGAATTGGGCCGCCCAGATTGTAAGAGATCCCTATGCGTTGCCTTTTATACGCCCTAGCGGATCGGACAAAGTTCTTCAAGAGACTATAGAGGCGTGCTTGCCAGACTACACTGAGAACAAACACATTCAAGCTCTACTAACGACAGAGGCAATCTATGAGGAGAACCGACTTATAGAAACCTTGAAGTACATGGAACCCATGTCACCAAAGTTAGCAGCAGCGATCTTTGAAGCGTCCAACGTATTACTTCGA
>H_azteca_Mononegavirales_12
TGGCCTCCTGAAATCTTTGACAACATAATCCTGAGGAAGAACCTTGACTTCGACTTTCGTCAGGATCCTACAACAACACTTACCGACAAGGCGATGATGGGAGGACTCAAAAGTTGGACCACAGAATATGACACCGAATACCATAAACTTCGCTATCAGTATCATCCGTTAAAGGCCGAGTCGACTGGTAAAAGAGTCATCCTCCAATACCTCAAGATGCCGGAAGTGAATGTCCAAGACATCATGGTCAACTATTTGTCCGGAAACAACCCAAATGCAATGGCTAATACCTTCTGTTTCAAGGAAAAGGAACTGAATCGTCTCAAACATCGAGCTTTCACAAAGCAAACTTTTGAATCGAGGATTTCGCAGACGTGTCTCGAGCACAACATGAAACAGATCCTCACATACTTCCCGAAGACCTCGATGATTATGACTGGAGACGGCCTGATCAAGTACTTGGTTACCAAGTCTCGCTCTGGCTTCACGATCAAAGTCTCCATAGACTTCCAGAAATGGTGTCAATATCAACGAGAGGGCTTAATCGGACCTATTGCCGAGGAAATTGACCGGATTTTCGGATTAGAGGGATTTTACTCGTCGGTTCATAGAATGACCAAGAACACCTGGTGGTTCTTCCAGGATGGTGCTGGTATTCCTCAACAGGACAGAACTACTGGACTTCCCTTCATAGGCCCACGTGCTATGTACGGTCTTGAGACACAGGGCGAAGGGATGTATCAGAGGTTGTGGACCCTGGTGACCGCCTGCGGGATTCTTGCTCAGATGAACCTAGAGGGATAGAAGTGCGACTTAATTGGTTCTGGTGATAATCAACTGCTCATCGTTGAAAGAGGGCAAGATGAAACCGACGAGATGACACAGGCGACGATAAGTGCAGCCCTTACAAGATTTTCTGACCTGGCACAACTACCCGTAAAGATGGAAGAGACATATATGGCTAAGAAGTATATGGAATACGGGAAGACCTCTTATTTTAACGGTGTAAGGTTGTCAAATGGTCAGAAAAAAGCAACTCGATTAGGATCTGAGTCTCAGGAGACCACGCCTTCGATAAACACCAAGATGAGTGGTATTTTCGGCACTGGTATAGCACTTGCTGGTGAAGATGACGTGCCCATAGCTGCCTACTGCACCACTATCTTAGAAGCAATGATTACTCTTCAGATCAGAGCAAAAATTCAGGATGGATATAAACTTGGAGCATTAATGATGATTCCTCGTGCATTAGGGGGTCTGAAGGTTAACACTTATCCCTCATTCTGCATCAGAGGACTGGTCGACCCGGTAACTACATGTTTGTCATTGTACAGGACTCTCGCTATCCATCAAACTTCTTATCCACGCCTCTGGAGATCATTTCGAGGTATTCCAGTGAGACTCGGAAAATGGAATTGGTCGCAAATTGTTCGGGATCCTTATGCGTTGCCGTTTGCAAGACCTAGTGGTTCTGATCAAGTTTTGCAAGATGCGATTGAATCTTGTTTACCTGATTATACAGTAAACAAACAGATTCACTCTCTTTTGACCACAGAAGCGGTCCATGAGGAAGGGAGGTTGGTAGAGTCATTGACCTCTATGGATCCTATGTCCCCAAAGTTGGCTGCCGCTATCTTCGAAGCATCTAATGTGCTCCTTCGTGATGTCATCCTATCAAGAGTCGACTCCTCAAGTTCAATAATCGCAGTATGTGCCAAGAAAACATCCTTTGAGTCTATTGTTAAGCAAGCCATAGAGAAAGAGCAAGCGATCTTTGATTTCTACCGAAAGACACAGACTGGAGTTGCGAACTACTGGGCGATTGAGGCCGATTCCTCTCTTTGGCAGTGCCCAACAACTCGTTGCGATGAAATACGGTGCCTCTTAGCCAAGAGAGAGTTAGAAAATCCCTCGTCTGCTTCAATTCAGCACCAAGCTTCGTTAAAGAGGTGGATGGACATCGATCAAAGTGAGCTTCCTTACGCAATCAAGATCACTGTCGACACAACCGACGTGGAGGGCGAATTTAAACGCGGTCCCTATCCGTGTTACCTTGGAAGCTCGACAAGGGTTAAAAGAACTCATGGCAGTCACGACATTGTACAAGTCGATGCGATGGACCAAAGAGCAATACAAGCTGGCGAACTCCTTAATTGGATTGGAGAGGATCCGAATATGAGAGAGCTCTTGATTACACTTATACAGGAAAAGACTACCACTCCACCAGAATTGGTAGAAGTTGCAACCAATCGCCTTCTTGGAGGAAGCTTTGAACACAGAGGCCAAGTTATGACTGTCTCTGAAGGTGCTCGTGTCAACTTCAACCCATCTTTAATGTCGAGGATTAAAATCGAAACAGATACTGCAACCCAGTTCGCACGCCAAGGTAATGATTTCACCGTGTTCTTTCAAGCATTGATGCTAAAGGGAGCGAGTGTTTTATACCACAAAAACTCCATAGGTGAAGACATCTCAGGATCTTGGGGATTAATCCTCAGCTGTCGCGAGTGCTCAAGGCCTATTTCGCAAGTACCTCATAGATTAATGTGGCCACCTGTATACAAGGGTTTAAAGATTGGCATTGAGAAGAACATTGCGATAACTTTAAAGGGAATGCCTCCATCAGCCGGAGAACCATCTCAGGAAGAACTTGTGGAATCGGCTCACTTGCACATTGCTGAACAACTTGTCACACCTGCTTTGGCAACGGAACGACTGGAAATGATCGTGGACACAGATAGGACCGACGAAGCCAACCTCCAAGTCGACGCAAGCGCCAGTCGGACTGATCTCTGTCGAGTGAATCTGGAACAGGTAATAAAGGCAATTATCCAAAGACTTGCTATAAGACCTGATTTTCTAGCAGCTGTAAGGCAATTCATTCGATCAGGTCTCATGATCGAAGGAATCAATCCTGTAAGAATAATGATTGCCCCACTAATTATGTCAGGCAGAAGTCCAGAGCTCTCAAAATTGACTAAGGGTCTATCCCAATACAGCTTGAATTCGCCAGCATCGCAGTTGCAGTTGTTCGGTAACTTGCTGAACCAGTTTGAGCAGCGCGCGTATATTGAGTGGAATTTTCTACTACCTGGTGACGAGCCTCTTGACTGCATAAAGGCAATTCGTGTCAAGGCAAAGCTCTTGCAAATGGATCTCTCTGACCACCTTCTAAGTCAATGTGAATATGATTTTGGAGTACTGTATCAGGTGATGAATCTTGTGGGTCTTTCCATTGCAGGACAAGCATCAGAGAGTCAAAAGGCATTAAGATCTCTCCCTCCTGCATACTCACTGAATCCTCGCTGCAAGTTAGAAATGGATTTACCTGGATGTGTCGGAATTGTACATGAGGGAGCCGAGAAACCTTCTCCAGATTACGGAACATGTAATTTATCAACAACGTACGGACTGACGTCCTCTGCATCACAATTGTGGACCATCTGTCAAACACTACCAAGCTATCGAGTCTGGACAATCTTCGACAAGAATGGTTCGATAGGAACAGTGCTCGGTCACGGACCTGGTGGGCCTGCTTACATTCATGAAGACAGGGGATGCAGAACTGCATATGCACACAACAATGGACCCAGATCCTTATCCATTGATCATTGTGCAGATTCTTATGATCGACAGTATTATATTCAAGCATTGAGCCAAAGCAGACCGCCTCGACCTCCTTCTTCACCATTAATCATTGTCTGTCCAAGTAAGAAAGCTTATGAGATTGCAATGTCAGAAGTCAAACCTGGAGACCACGTTCTCAGTAGGCATGGCAGCGGCACATGCATGATAGGTTTCCCCAGAAGAGGACCTAATGATGTGTGGTACCTGCACATCTGCGGAGACTCCAAGTTCGAGTATCCTAATGAAAGCACACCAATACTAAGTATTCTTTGTAAAACAGGACCTCTATATTTTACATCAGGATCAAGACTCTCCCCCCGGGATAGGCTTGCAGCAATACTG
>H_azteca_Mononegavirales_13
GATCATGTTAGTGGTAAAGAAGTGAAGTCTCCTGAGACAGAAATGAAAGTGAGTCCTGTTCCTACTAGTATCTTTTTAAAGAAGGGAGCCCGGCCTAAGATCTGCCTGCAGATTTATGGGAGAGACCTGGAGAATGCAAGGAAGTTGGCGTTTCATGGTCTGATATCAGGAACTTTGACACCAATTATTGCAAGAACATTCCTCTACTATTTCTTCCTAGAGAATAAATTTGTTCTCACAGAAGATTGGAAGCCTCATGGCATCAAAATTGGAGACCAGGGAGAATCCATCTCAATCTCAGAAATACTTGATATCTCAACAGAGATCACTGTGATGGATGGCCCAGAGTGCACCAGAACTGAAGAGGACGATTTTTGGATTGCAATAAGTTGTGCTGCTGTTTACCGGGTGGCTCACTCCAATGTTA
>H_azteca_Mononegavirales_14
ATTGCAAGAACATTCCTCTACTATTTCTTTCTAGAGAAGAAATTTGTTCTCACAGAAGATTGGAAGCCTCATGGCATTAAAATTGGAGACCAGGGAGATTCCATCTCAATCTCAGAAGTACTTGATATCTCAACAGAGATCACTGTGAAGGATGGCCCAGAGTGCACCAGAACTGAAGAGGACGATTTTTGGATTGCAATAAGTTGTGCTGCTGTTTACCGGGTGGCTCACTCCAATGTTAAGGGCGACTATCGCCAAAAAGTCTGGAAAACTTGTATGGCCTCGATTGCAGCCAACTTTCCTGGAAGTGATCGACCAACAATCACTCAACCTCAAAATTTGACCCCCTTCTCAAGTGACGTTCAGACCCCTTACCTTCTTTCTGCCATCGACATGATTATGTGCAGGTTTCCAAGACATCCCATGTCTCGTATTCGGGTTGGAACCCAGATGTGGCGGTGGAAGAATTGTGATATTCTCTTCACTATACAGTACATTAGCCGTCAGTTAGGACTAAATAACAATGAAAACCTGGTCGCTTGGTGTAAACACACAGGAGCGTGTAATGAATTCCGCCGTCTCGCTGAATCTGAAGAAGACACTGATCCTGAGGGATATGTACCCTATACTAGGGGGATGCAATTGTCACCCATGTCTGTGCTGTCATCCACTGCAAACCCAGACATCCACTTGTGGGCCCACACAATGGGAGTCCTGTTACATAGAGATAGGAGCATTAATGCTCGTGACTTGGCGGGTTCGGATCATGCTACCATCTTTGAATGTGCCTTGTTTACCGTTTATGCGCTCATAAATAGCATGCATGCAGATTTTCAGATCTGCTTTGTTAGCGCCGAATCAGAGTACAGCGTGAAAGATTTGAACAAGAAGATGCGTGAAAACCTGGCTAAACTTTCCCAAGTTGATGACAGCGCTCCTCCCGAGTTTCGTCAACCACGAGAGAAAGACCGTTGTTCATGGTGGGCGTGGTACAATGATCAAGGAGGTGCTGCAGTTGCAAAAAAGTGGGCCAAGGCAGAATTACGGAAAATCACCAATGTCCGACGAGGAACTGTGGGAGAG
>H_azteca_Mononegavirales_15
GAGACGCAAAACTACGCCTCACGCTTGTACTTCGAGTTGTGGACGAAATGTACAGGTTCCGAGGCCATTCCTGCTGACATCGCCCAAGCAGCCCAGGATCTCTGCTCCGTTTCTACTCTTAACTGGTGTGATGAAGCCATCACTATTGATTTCGAAGCACTGAGAACTCATCCAGACATTAAGAAGGTCTGGTATATCAGGAAATAGTGGGAGGAAATGATTCTTTCACTACAATGCAGGCCAGAGGAGGAGATAGAAGTAAAATGTAAGAACTTGAAGATAAGAGTTGTCACTCATTCCTCCATTTGTGTCATTTACTTCCAGTCCGGTCGCCAGCTTATTACCAACTGGTTAAGCATTTTGGCATTTCGCGACAGCTTGGCAGCCATCATGGATGGACTAATATATTCTTTTGTAAAAGATTCCATGAAAGGGACAATGAAAACCGAAACCTTCCAAGCTTTTGTCAACAGCGTGATACGCTCATTCTCTGAAATAGGATTCTACACCTATGACGCATTGAAAAACTTGCACGCACTAAGTGTGGGAGCAATCCTAAAGTTTGACGGCTCTGATCTCCACCATGAGTTATATGAGAATATGATGGACAACACACCTAACTGCAGTCTGAAAACTTACGTCAATCACTTCATCACTAACGCGAACGATGCCATCGAACGCCACGAGTTAGCTGGTGCAGCCAAAGCCTTCACCTACCCAGTCGTAGATGTGCAGGGAGGAGTTGATAATGTACTTGAGAAGGCGTTGATCTATAACCCATGCAGGGAGGCAGGAAACCTTTCATTGTTAATGTTTCGAAAAATCTTCATAAAGAACTATGTAAAGAAGAACAGAAGGTGGCATAATCACACTATTTGTGGTGACCTGCCAGCTGATGTATTGTCGTCTATCAGAGAAGCATCTTGGCACGAGCTGAAGGAGAGTTGGGGTCCAGAGATCTTTGAGAACATCATCCTCGAGAAGAACTTGGACTTCGATTTCAGGCAAGACCCCACTACGACTCTAACCGACAAGGCCATGATGGGTGGCTTAAACAGTTGGACAACAGAATACGACACTGAATACCACAAACTACGGTACCAATATCACCCCTTAAAAGCACAATCCACAGGCAAGAGAGTATTACTACAATACTTGAAAATGCCCGAGGTGAATGTACAAGATATCATGGTGAACTACCTATCGGGACTTAATCCTAATGCTCAGGCAAACACGTTCTGCTTCAAAGAGAAAGAACTCAATAGGCTTAAACCAAGAGCCTTCACTAAGCAGACATTTGAGTCCCGAATTTCTCAAACCTGCCTGGAACACAATATGAAACAGATCCTAGCGTACTTTCCCAAAACATCCATGATCATGACCGGAGACGGACTCATAAAATATCTCGTAACTAAGTCTCTGTCTGGTTTCACTATTAAAGTCTCGATCGATTTCCAGAAATGGTGCCAGTATCAGAGGGAAGGGCTCATTGGATCGATCGCAGAAGAGATAGACCGGATTTTCGGGTTAGAAGGCTTTTATGCATCTGTCCACCGTATGACAAAAAGTACATGGTGGTTCTTCCAAGATGGTGCCAATATCCCTCAGCAGGATCGATCAACGGGACTTCCATTCATTGGACCTCGCGCCATGTACGGATTGGAGACCCAAGGCGAGGGCATTTACCAGAGATTATGGACTCAGGTCACTGCATGTGGTATATTAGCTCAAATGAACTTGGAAGGTCTCAAGTGCGATCTTATTGGATCAGGAGATAATCAGTTACTGATTGTAGAGCGAGGCCCCGATGACACCGACGAGCTAATTCAGGCCCGAATCAGTGCTGCTCTTACACGTTTCTCCAATCTGGCATATCTCCCTGTTAAGATGGAAGAAACTTATATGGCGAAGAGGTATATGGAATATGGTAAAACATCATATTTCAATGGAGTCAGATTGTCGAATGAGCTTAAAAAGGCCACCAGACTCGGGTCGGAGTCTCAGGAGACAACCCCATCGATCAACACGAAAATGAGCGGGATTTTTGGCACCGGGATCGCTCTAGCGGGAGAAGATGACGTTCCGATCGCAGCATACTGCACTACCATCATTGAAGCTATGATTACACTTCATATATGAGGAAAGATTCAGGACGGTTACCGACTTGGAGCACTTATGCTGATCCCAAGGGCACTTGGTGGTCTCAAGGTTAATGCATATCCCTCTTTCTGTATAAGAGGTCTAGTTGATCCAGTTACGACATGTCTCTCATTATATAGAAGACTTGCTCTCAACAAAGCCGTTTACCCAAGACTATGGAGGTCTTTCAGAAGTATTCCTGTAAAGTTAAGCAAATTGAACTGGTCACAAATTGTGAGAGATCCATATGCTCTTCCGTTTGCAAGGCCCAGTGGGTCAGACCAAGTACTCCCAAGAAACTATAGAGGCATGCCTTCCCGAATATACAGTTAATAAGCAAATTCACTCACTTCTTACTACCGAGGCTATACATGAGGGAAGACTCATTGACTCCCTCACGTGTTGGAACCAATGTCACTCAAATTGGCAGCAGCCATATTTGAGGCTTCTAACGTGTTATTGCGCGATGTCATTCTCTCGCAGGTTGACTCATCTAGCTCTATCATTGCTGTCTGTGCTCAGAAGACATCGTTCGATAACATTATGAAAGATGCAATTGAGAGAGAACGAATCATATTTGAGTTCTATAGAAAGAATCAGACTTGCATTGCAAACTATTGGGCGATCGAAGCAGACTCTATGTGGCACTGCCCAACTACTAGGTGTGACGAGATAAGATGTAGCCTCGCAGGAAGAGAATTGGAAAACCCGTCATCAGCGTCTATACAGCACCAAGCGTCACTTAAACGTTGGATGGATGTCAACCAAGACGAACTGCCATATGCTATCAAGATAACTGTAGACACCACTGACGTCGAAGGGGAGTTCAAAAGAGGCCCATATCCTTGCTACCATGGTAGTTCAACACGAGTAAAGAGAACACACGGCAGTCATGATATAATTCCGGTCGATGCTATGGATCAAAGAGCCTTGCAGGCGGGAGAGCTTTTGAATTGGATAGGTGAAGATCCACATATGAGAGAGCTGCTGATCACTCTAATCCAGGAGAAAACAACAACACCACCTGAGCTCGTCAAAGTTGCAACTAATCGACCACTGGGAGGGAGTTTTGAACATCGAGGGCAAGTGATGACGGTGTCTGAGGGAGCTAGAGTGAATTTCAACCCTTCGCTAATGTCCAGGATCAAGATCGAGACGGATACGGCTACACAATTTGCTCGGCAGGGAAATGATCTCACTGTCTTCTTCCAGGCCTTAATGCTGAAGGGAGCTAGCGTTCTATACCATCGGAACGCTATAGGAGAAGACATATCAGGTTCCTGGGGCCTCATTCTGAGCTGCAGAGAATGCTCAAGACCCATTTCCCAGATACCTCATAGGCTTATGAGACCTCCCATCTACAGAGGATTGAGAATTGGTATCGAGAAGAACATCATCATAACACTCAAAGGCATGCCCCCTCCATCAGGAGACCTTTGTCAAGACGCACTGGTAGAGTCTGCGCATCTTCACATTGCAGAACAACTCGTGTCTCCTGCTCTAGCGACAGAAAGACTTGAAATGATAATCGACACCGACCGCACGAATGAAGCCAATCTTCAAGTCGATGCCAGCGCAAGCCGGACGGACCTATGCCGCGTTGATCTGAAACAGGTGATTAAAGTAATCATTCAAAGACTGGCCATACGACCAGATTTTTTAACTGCGGTTAGACAATTCATTAGATCTGGTTTGATGATTGAGGGAATTAATCCAGTTAGAATCATGATTGCGCCTCTTATCATGTCAGGCAGAGGACCTGAGTTGTCGAAGTTAACAAAGGGCTTATCACAGTACAGTCTGGATTCACCTGCTTCCCAGCTTCAACTATTTGGAAATTTGTTGAGCCAATTTGAACAACGAGCTTATATAGAGTGGAATTTCCTTTTGCCAGGAGATGAGCCCCTAGATTGTGTCAAAGCAATTCGTGTGAAGGCAGGATTGCTCCAGATTAATTTCTCAGAAGATCTATTGCTAGAATGTCAGCACAATTCTGATGTGCTATATCAAGTGGTGAATGTTGTCGGACTATCGATTGCAGGACAGGCGGCAGAAAGTCAGAGAGCATTGAGATCACTTCCTCCTGCGTATTCACTCAACCCGAGATGCGAACTGGCCATGGATCTGCCAGGTCATGTTGGTATCATACATGAGGACATCTCCAAACCTCCTCCCGATTACGGATTGGTTAACCTTTCAACTACTTATGGTCTAACTCCCTCTGCATCTCAGCTGTGGACAATCTGCCAGGCATTGCCAAGCTTCAAGGTTTGGACGATTCATGATAAAAATGGATCAATTGCAACAGTCCTCGGACACGGACCCGGTGGACCTGCTTATATACACGAGGACCCAGGATGTCGGACAGCATATGCACATAATAACGGACCAAGATCTCTATCTATCGATCATTGTGCAGACTCATATGACAGACAATATTACATCCAAGCTCTCAGTCAAAGTCGACCTCGTCCTCCTTCATCTCCACTGATTATCGTGTGCCCAAACAAGAAAGCCTTGGACATTGCTCTATCTTAAATGAAACCAGGAGACCACATCCTAAGCAGAGATGGTCAAGGAACATGTATGATTGGTTTCCCTCGGAGAGGTCCTAATGATGTATGGTTT
>H_azteca_Mononegavirales_16
TGTTGCTTGCTCAACTGTTTCACTTACCCGGTAGTTGATATTCTGGGTGCAGTTAACAATGTTGTTAAGAAAGCCTTGACTCACTATCCTTGTGACAAGACTGAAACCAAGGCACTATACACCTTCAGGAAGATTTTCTGTCATTCATATGTAAAGAAGCATGGCTCGTGGCCTCCTGTAACAGTCACAGGCCCTCGACCTGGAATTATTAATCAATCAATCTAACACGGCACATGGTCGGAGAGGTCTGATAAGCCTTGGCATTAAAAGTATTTTTAGCACGACCACTTGGAAAAATGCGTGGAATTTGATTGGTAACTCGATCCGACTGCCTTACTCAATGACAAGGCCATAGCCGTCAATCTCAAATCATGGTGCAGAGAATACGACCTTCCGTACCATTTCTTGCGCTATGGACACCGATGCAATCCTGGCCCGGTTCAGGAGAAAAGACTATTAATAGAATTCATTAAGAGATTGGAAGTTGATGTCAGAACCGTTTTAATGGATTTCGCTGCAAACCGCCATCCTGAAGACCATGTGAGTGTGATGTGCATCAAAGAACGTAAACTAAATCGCCAAAAATGGAGATGTTTCACCAAGAACACTCTTCCCATGAGGGCCTATCATGTCACATTGGAAAACAACATGAAACGCATATTAGAGTACTGTCCAATAACGACCATGATTCTCTCAGGAGATAATATCCAGCGACTCCTTATGATTAAATCAGCAAGAGCAAATACCATCAAAACTATGGTTGACTTCTCCAAATGGTGCCAGTACTAACGCCTCATGCTAATTGCACCAATTGTTCAAGAGATCGACAGAATATTTGGTGTGTCCCCACTCTATGAGTCAATTCATTGGCTGTGTCTCTCTCATTGGTTCTTGTTACAAGATGCAGCTAATAGGCCAGAACAGGCCACTTCTGGACTCCCGACCCCTGGCGACCGTTCATATCTCGGTATCGCTTCTTGTGGGGAAGGAAAGTTCCAGAAGCTATGGACCCTTGTTACTGCATGTGGCATTCTTTCACACCTGGAGGGAAAACCTGAGTCCTTCAATCTTCGGAATGGGGGACAATCAGGTCATTGTTGCCCAGAAACCTGCGGGTATGAGCTATGCTAATACCCTCAAGCTGCCATCTTAGAATCTCTGAATTCATTTTATGAAGAAGCTGGTTACCTATAAAGCTTATGGAAACTTATGTGACATGCAATTATCTTGAGTATGGTAAGGCCTCATTAAGAGGAAGGAGACTGGATGCTGACCTTAAGAGGGCGAGCCGCATTGGAACGGAGTCCCAGGAGAACATTCCATCGGTGAATACAACGATCAGCGGTTGCTGTGCAACAGGAATAGCTACGGCAGCAGAGGCGAGCAATCCTGTTGCAGCTTATCTAACCACTTCAATGGAGGTCCTTATCTTTATCACCCTCAGCGCCCTTCGATTCACAGGTAACAAACACAAGATGACAGCCCTCTTGATGTTGAACCGTCAATGCGGAGGTTTGAAAATGAGCCTTTATCCCCACTACTGTCTTAGGGGTATAGACGACCATCGTCGAAATAAGGGCTTACATATACAAGAATCGATCGAAAACTGACAGTACGGACAGTTGATACAGGCATTTGAATCAATCCCATCCCATAGCAATAGGGAAAATAAACTGGGCCCAGATCTGTAAGGATCCTTACTCCATCTCTTGCATAAGGGAACCGGATGTCGATTCTGGGGTCCAAGACCTTGTGGATCATGCTCTTCAATCGGAATGTCGAAATACCCAACTCCAGCGCCTGTTTAATGCAAACTCTGATCAGGTGAAAGCCCAACTTGTGACAACTTTATCCGGACTGAGAACAATGCTTCCAAAGCAAATTGCAGCAATATATGAGCTGAGCAATGTTGCCCTAGCAGATAAAGTAGTGACGATGTTCCACTCATCGACATCTTCTGAGGCTCCTGGACCGATCCATGTCATTCAAGGATACCACAGAGTAAGCGTTTGCAAGAAACCGCACACTCATAGAGAGCCTCAGCTGCACCCCTAGAACAACCAACAGGCGCTCTATACAGGGCTTGGTGTAGGCCGCTACCACGATGGGTTGTTCCACACATGCGTGCGACATCATGAGAGGTCAGGTTGCATGTGTGCTGCTTGTCAATCCTTCGCAAGCTTCTCTGCTCCATCAGGTGCGGTTGGTACGCTGGAGCAAGTTAGCGAAACAAGATCAGCCGAATGCCATTAAAATGATCGCAGACGAAAGAATCCTTCAGTGTGACAATGTGAGAGGCCCCTATTCAATCTACATAGGCAGTGACACTGCTGTTAAAAGGGCGCAATCTGCTATGGTGCTGGTGAACCCCGAGCCCCAAGGCAAGGCAGCAGTTAGCCTAGGAGAACTCCAATCTTGGTTCCATGGAGATGAACGCTTGCACCAACTGATTGAGACCTTAATTCAAGAGAAGACCACAACCCCGCCCAGCGTTGTGCGAGAGACGGCTGCGCAAATTGCAGGGGGCTCATTCGAGCATCGTGGAGGCTTCGTGATGCTCTCCAGAGACACATCAATTTTAATCCCTCAATTATGTTACACCTTCTGATTGATACCGACACTGCCACTGCCTATGCCAAACAAGGAGGTGATTTCACCATAATCTTCCAAGAAATCAAAATCATGGTCGCCTGCAAACTCATGCACCTATACGCTTGGCAAACATTCCTATAGTTGGAGAGTGGGCAGTTGCGTTACCCTGCTCAAGATCCATCTATGACGGTAGATATGAGCTTGAGGCTCCTTCAACTTACCATGGTCTCTCCATAGGCTTGGAACGGCGCATTCGGATAGACCGATTGTAAGGCCATATGGCCAAGGCGACATCGACCCTGCTAGATCCCGGGACGCTGGGCACGTTTACCAGGCAGAGGCAATGGTTCAAGCATCCATCATGAGGCAATGGTTCAAGCATCGATTTGAAGTTCATGAAGACCGCTTGGCTGGTGACGTCCTGATTGTGGAGGGTGTAAATCGAACTGACCTTAGCAAAGCTCATCTACCGGCTCTGATGCTCTACATTGCTCAACATCTCATACTCAGGCCCTCGCTCTATAACCTGCTTGTTGAACTCATGGATTTTGTGGGTCTAAATCGCGGGAACCAATCGAGCATTATAATGGAACCAATA
>H_azteca_Mononegavirales_17
CTTAAAGATGAAGTATTGCGGGACCTCCCTCAGTGCCCTCTCAAGACCTAGATTGCCATTGAACGCAAAACTGAGACAGAGGCGGCCACTCACCATGCACTTGGGGGCTTAGACAAATGTTTCACCTACCCTGTGGTTGTGATTGATGGAGCTGTTGAGAATGTCGTCTCGAAATCACTTATCTACAATCCTTGCAGTAAGGCTGGGACTATGGCCCTCAATGTGTTTAGAAAGATCTTCTGTCAAGCATATGTCAGACGCCACGGGAAATGACCCCTGTTACCCTATTAGGTCCAGTCAGAGGGCCCATTAAGGAATCTATTAGTCAAGGAACTTGGAATGAGAGACCGGACAGAAAATGGCCCTATGATGCGTTCAGATATATCCAAATTGAGCAGTGTCTAGACTTCGATTGGCAATTTGACCCCACTGCACTCCTTAACGACAAGGCCATTGCTGTTAGTCTATCATCCTGGTGCCGAGAATATGATTTCCGGTACCATTCACTAAGATACAAGCGCAGATGCAACCCAGGTCCTGTTCAAGAAAAGAGGCTCCTAAAAGAGTTCATCGTAACAATCGAGGTCGACATTCGTAAGGTGTTGATGGATTTTGCACTTAGACGACACCCTGAGAACCACATCAGTGTGATGTGCATCAAGGAGAGGGAGCTCAACAGAGAGAAAGGCAGGTGCTTTACAAAGAACACCTTGCCAGCCAGAGCATACCAGATCACACTTGAAGACAACATGAAGAGGATTCTGGAGTACTGTCCAGTTACGACAATGATATTGTCCGGCGACAACATACTAAGATTTCTCCTGATACGATCATCCAAGGCCAACACAATTAAGACCATGGTTGATTTCAGTAAGTGGTGCCAATATCAACGATACGGGTTGGCTGCACCCATAGCCAGGCAAATCGACAGGATCTTTGCAGTGTCTCCTCTATACGAGTCAGTGCATCTCTTGTGTTTAAACCACTGATTCCTGTTCCAGGATAGCGCACTGATTCCGGAACAAGATGCTGATGGTCTGCCAATCCCTGGTCCTCGTGCTTTCCCAGGATTGGCCACTTTCGGGGAAGGGATGTTCCAAAAGCTCTGGACTCTCGTCACTGCCTGTGGAATATTGTCCTCATTAGAGCACACAGAATTACAACTATCTGTCTTCGGAATGGGAGACAATCAGGTAATCGTCTGCACCAAACCAGAGGCCGTGTCATATGAGAATGCCCAGGCACAAATATTAGAATCTCTGAGGAACTTCTCGGAAGAGGCGGGACTTCCCATCAAGCTAATGGAGACTTTTGTGTCATGCAATTATCTGGAGTACGGTAATGTACAAAAATCTGATGGAATTCATTAAATTTATTAGTGGTAAATAATCCGCTTTTCTGGCCGGTGTCAAGCCGAACCCGAAGAAGAATAATAGCAGCAAGAACAATCAGATTTCCTACACCAGCCTAACCGCACGGTGCTCCCGCTTCACCTGTGTTTGCCTAGCAGTTTTTTGGAAGGCATACCTGCAGCATCGTACCTCGGCCGCAGTCCTGCTCTCCTCTTGATCTGGCGTTGTGGTGGCTCGACGAGAGCGTGGTTCCCCTACCTGGAGCTCAGACGTTCTCCTGCTCAGCAGCTGTGGTCACGGTGGTGCTACACTCCTTGAAGCTTCGGAGGCGTCAGAGGTGAGGCTTGATTCTTGGCCAGAACCTGCTTACCTCGCTCCTAGCCAATTTTTCAAAATTGGATGATCCTTTAGGATTTGGACCGTTATTAATTTGTGAATTCCATCGATTTTTTGTTGAACACTGATATTAATTAGCCATGTACTATATTCAACCAATTCTCAAGTTTGGGTTTGTTTACCGGCAGGTGTGAACCGTGTGATGTTCATGGCCAGCCATGGATGACCGAGCCAGCATTTGATCCATCCTTTGAACTTAAATAAAGCCTGTTCAGTTTCTAGTAGCAAATCCTTTATTTCCCTGATTCGTTGAAATTGGTTATGGTTATTAACTGAAGTCGGAAATTCATTCATCTTCTATCAGAAATTAAATTCAATATTCTTTATTTTTGTATAGGTAAATCGGCCTACCTTCGGGGAAAGAAACTTGACGCAGACATCAAAAGGGCTAGCAGAATTGGGACCGAGTCACAAGAGAACATACCCTCTGTCAACACTAAAGCTAAGTGGATATTGCGCTACAGGGCTCGCAATAGCCGCCGAGGCTGGGAACCCGATCGCCGCCTACTTCACAGCATCAGTTGAGCTCCTCACCACCCTTCGCAGGAGAGGCTTCGACGCTGACAAGTACAGAATGACGGCATTACTAACAACCGTCAAACTGGTGGACTCAAGATTAGTCTGTACCCCTCTTATTGTCTGAGAGGGATAGATGACCATTTGACCACAGTAGTTAAAATGTGGTTGTATGTCCACCGGATCAAGAGAGACTATGAGAATCTGTGGCGGGCATTTGAAACCGTTCCCCTTTTGATCGATAGGATCAACTGGGAGCAGATCATGAAGGATCCGTACTCGCTCCCGTGTATCAGATCTCCAGACGCCGATTCAGGCATCCAAGACTTGGTGGGTGAAGCACTCAGAGCAGAGTGTGAGAACATCCAACTGAATTAGCTGTTCGACAATAACTCAAACGAAGCTAGGAACGACCACCTTGTCGTGCATCAGGCACATGTTCCCAAACTGGCAGCCGCCTTGTATGAGCTGAGCAATGTAGCGCTCTCAGATAAAATGATCACGATGTTCCAGTCATCAACCTCTGTTCTTCGGCTCCTGAGCAGATACAGATCCTTCAAGCAACTGACTGAAGAGGCCATCCAGAAGGACAATAACTTGTTAAGGAGCTTCAGTGAGCCTAGGAGGACCCAGAATCGTACATCAGTGCAAGGACTTGTGAGATCATCTTTTGAGCTCGGCTGCTCAACCCAAGCTTGCGATGAACTTCGAGAGAAATAGATGTGTGTGGAGTCCGTGAATCCATCTCGGGCATCACTTATGCACCAGGTCGAGCTCATGAGATTGGCTGATGTGCTCGAATCGCAACAACCCAGGACTATTAAAGTGACAGTTGAAGCCAGCATCAGGCATTGCGATAATAGCAGAGGTCTCCACCCAAGCTACATAGGGAGTGACACCGCCATCAAGAGAGCTAAGTCACCAATGGTCCTAGTTGATCCAGATCCTCACGAGAAGGCTGCCATGAAATTGGGTGAGTTGCAGTCATGGATCACAGCTGATGCCACCCTACATCAACTTATAGATCAGCTTATCAAGGAGAAGACTCTAACCCTTCCCTCAACTGTTAGGGACGAAGCAAACCAAGTTGCTGGGGGCTCATTTGAGCATCGTGGCAATGTCATGACTCTGTCAAGAGGAGTACACAATACACATTAACTTCAACCCTGCATTTATGTCGCACCTGGTGCTGAACACCGATACTGCCACTGATTTTGCGAAGGGAAGCGACTTTACCATAATATTCCAAGCAGTCAAAAGAGTTATGGCAAGCAAGTTAATGCATATGAGACTTGCAGGTCTAGAAATAGTGGGGGAATGAGGTGCTTACCTTCCATGTGTCAAATGCACCCGTCCTTTGTATGAGGGTGCTTACCATGTTGCATCCACTTGTCTGTACCAAGGGCTTCCACTCGGAGTAGAAAGGCACATTCAAATGGGCTGCAACTCGCCCTTATGGTCGCAGCGACGTGGAAGTCAACCAAGCTAGGGACGCTGGACATGTCTACTTGGCGGAGTCGTTGGTTCTGGCCTCACTGCTCACTCAACTGTGACGACATTCGGGATCGTTTTGATGCCCATGAGGACCGGAATGCGGGAGACATCATTATTGCTGAGGGGATCAACCGCACAGATTTAAGCAAATGCCATCTACCTACACTGATGGCCTGTGTGACTCAGCGCCTGCTACTTAGGCCACCCTTGTATGAGATGCTACTAAACCTAATCAAACCGAATTAATCAAGCCAGTGTCATTATGGAACATATAGTAGTGTGCTGTGCAAGACGTGCGATTACGGAGTGCTTTGGAGGTGTGGTGGATTTAGATCCTGACAGGCCCTCAGACGAGTGCGCGCCCTTTCATTGTACTTAGAGAGAAAGAAGGTCCTATCAATCCTATCCTGGCGATGGACTCTTGCCCATGACTCATTGTTCATGCGAAGAGCAGCCTGCAAGCATGTGTTGAACAAGACTCTGGGCCCTAATAGTAACGTTGCTCAGGTCATTGATCTGTGCGACTTGGATGTTCTTCCTCCGGAGGAATTGAAAATAGGACTGCATGTTGCGCCTCCCCCTATGGTCTGTTGTTGTGCGCTCAATCCTTACGCCAGCTAGGCCCAAACACTCTTCCTCATTTATGGCTCGTGTCGTCCTTCAACCCCCTTTCTCCCCTTCTCCCAGGGCTCAAGTCATACGAGAGTTTCTTAGTTAAAAGGTGTAATTCTTAAGTCTCGAGGCTTTCCTGAAAATACATCAATAACGAATCAACGAATGTAACCTAATGGACTCCTAAATAAACACAGAAATACATAATTGAATATCCTAATTTTAGACAAACACAGAATATATTTCCACCATAGTTTAAAGCCTAAGATTTCACGCCTATTTACACACACCCTGATTACACACGACACCCACCTCCTTCACGGTTCCGCACAACAATGACAAGCCTGCTATTCCTAACCCGTGCACGTAATAAACAGATTTCTCTAAACCTAAAAATACTTGTCGAATATAAAAATACTTGATGAATTAAAATCTGCTCTATAAAACCCTAACACTGTCAGCGTGCCTTGCGCCTGCTTGGATCTACCATGCATCCACCCACTTACACCTTGTCTCAAGGGCCCTTGCCTATGATCCCTAAGATGGAGGAGAGATCATACTCCAATAGGTTAATGTACAAGGACACATCAACTTCCTATGGAATGACTGTGTATGCCTCTCAACTTTGGAGCATCACACAAGCTCTTCCATTGTACCCAGCACTCTGTCTCTTCGACAAGAGGGGTGACATTGGGATAGTTCTGACACATAGGAGGACTGACCCCTCTTATATTCATGACCCAGCAAGGAAGGGTCGTCACACTCTTAGCATCAACAATGGTCCTGCTGCTCTGTCTAGAGACTTGTGTGCAAACCGAAACTACTACATCATGAACCTAGGGGCGATCCTTCCAAGATGCCTGCTGGAGAGAAGAATCTGATTGTCATCTGTCCCAGAAACCCGTACAACTTCACATGGATTGCAGACCTAATCCTGCCAGGAGATATCATACTGACCAGGAGACCGTATTACAATGCTCAGTATGTTGCCATTGGTGTTCCACGACGCAAGGCTGAAGATGTGTGGTATACCAACTGGGCCTTTGGGACAGAGAATCCAGAAGTGGAACCCAGAATGGTCCTCAGAGTGAGGTCAACGCCTGAATGGTGCTTTGGACATCCTCTGACACCACAAGAGAGGGCCATCGGGATGCTGGGGCTGGAGGGAGAATGCTCTGTCGAAAGGCTTCGCAGTTACGCTGTGTCCTTCATCGACAATGGACTTCAAGCTCTGTCCCGTCGGTATGGGGATGATGTCTCGTCCATTTTGGAGTATGTCCAAAAGATAGCTGCCCTAAAAGGGAAGACTGTCAAGAAAAGTTTCAGCATAAGGAACCTATTGTTTTTCCAATGGCTAGAAATGAGACTACGCAATCCAGCCACGTACAAAATGGAGTTCCAT
>H_azteca_Mononegavirales_18
TTTCGGAAAGAGGCAAGAGTCACATCGGCCATAACTTGTTCACACCTCACCGCTTATACTGAGGGTATTGCCACGCCGGAGATTAAAGCCTTCCTGGACAAGCATGCACCTTCCGCTTATCACCATGAGGAAACTCAGAACTACGCTTCGCGACTGTGTTTTGAATTATGGACAAAATGTACAGGATCTGAAGCCATCCCTGCTGATATTGCCCAGGCGACCCAGGACCTTTGCTCTATCTCCACTCTCAATTGGTGCAACGAAGCAATCACTATTGATTTTGAAAAGTTAAGAACTCATCCTGACATTAAGAAGGTCTGGTACGTTAGAAAGTACTGGGAGGAGATGATTCTTTCGTTGCAGTGCAGGCCGGAAGAAGAGATGGAGGTGAAGTGTAAGAACTTGAAGATAAAGGTAGTTGCTCATTCTTCTATTTGTGTTATTTACTTCCAGTCCGGTCGTCAACTTGTGACCAACTGGCTTAGCATTCCGCGATAGCTTAGCAGCTATTATGGACGGATTGATATATTCATTCGTCAAAGATTCCATGAAAGGAACGACAAAGACTGAGACCTTCCAAGCCTTCGTTGACAGCGTAATCCGTTCGTTCTCTGAGATAGGCTTCTACAAGTATGATGCATTGAAAAACCTACATGCGTTGAGTGTGAGAGCAATCCTCAAATTTGATGGATCTGACCTCCATCATGAGTTGTTCGAGAATATGCATGATGGACAACACACCCCATTGTAGTCTGAAAGCTTACATTCAGCAGTTCATCACCAACGTGAACGATGCTGTTGAACTCCATGAGTTAGCTGGTGCGGCTAAAGCTTTCACTTACCCAGTTGTAGATGTACAAGGGGGAGTGGACAACGTTCTTGAAAAGGCTCTGATCTACAACCCATGCAGAGAGGTAGGGAATCTATCACTGCTAATGTTCCGAAAGATATTCATAAGAAACTACGTCAAGAAGCACAGGAAGTGGCCCAACCACACCATCTGCGGTGATCTACCAGCCGACGTCCTATCATCCATTCGAGAGGGGTCCTGGCATGAGCTGAAAGAAAGCTGGAGTCCTGAGATCTTTGAGAATATTATTTTTGAGAAAAACTTGGATTTTGACTTTAGACAAGATCCTACCACAACTTTGACAGATAAAGCTATGATGGGTGGATTGACCAGCTGGGCAACGGAATATGATACCCAATACCACAAGCTCCGTTATCAATATCACCCACTAAAGGCACAGTCTACAGGCAAGAGGGTGATACTGCAGTACCTGAAGATGCCCGAGGTGAATGTGCAGGACATAATGGTGACTTACCTATCAGGACTCAATCCTTACGCACAAGCGAATACGTTCTGTTTTAAGGAGAAATAACTGAACAGACTCAAACCAAGGGCTTTTACCAAGCAAACATTCGAGTCCAGAATATCTCAGACCTGCTTAGAGCACAACATGAAGCAGATATTGGCATATTTTCCGAAGACATCAATGATTATGACCGGCGATGGACTCATTAAATATCTTGTGACCAAGTCTCGGTCAGGTTTTACCATAAAGGTCTTAATTGATTTCCAGAAATGGTGTCAATACCAGAGGGAGGAACTCATCGGGCCAATTGCGGGAGAAGTAGACCGACTCTTCGGCTTGGAGGGATTTTATGCATCAGTGCATCGAATGACCAAGAGTACGTGGTGGTTCTTTCAAGACAGCGCAAATATCCCCCAATAGGATCGCTCCACGGGACTTCCTTTCATCGGACCTCGAGCCATGTACGGGCTGCCAAAATAAGAAACAATCTTGCTCCCATGACTGTTGGATACACTGCTTTTTGTTTTTTGCTCATTGTAAATATCTGCCAATAACAGGTAACTGATGAACTGCTACTATTTTTTGTATGTTTATTGCTAAAGTATTGACGAAAGCGAGCTAAGAAAAACGTGGTAAATAAAAACAGCTTGGCTGCTGCTGCTGCTCATCACCATCAGCGAGCTCAAGTCTCACACGCAATACGCATATGAATTCGTGGGCAAAAATGGGCAATCGCAGGTTTCCAGCATTGCCGTTTTCTAAGCTGACACCAAGAGACTTTCCAGTTCCTTAAGAACTTTTTTGACCAAATAAAAATTAGACCCTAGGCTTTGTAACGTTGAAGGTAGAGTCCTGTATCTCACAGAGTAAGTTTATAGTTAAATACTAATAATAAAAATAGCTGGAGACTCAGGGTGAGGGCATGTATCAGAGGCTATGGACCTTGTTAACAGCATGTGGCATATTGGCTCAGATGAACCTGGAAGGCCTCAAGTGTGACCTCATAGGGTCTGGGGATAATCAGCTACTTCAGGTCCTGATGAGACAGATGAGTTAATCCAAGCCAGAATAAGCGCTGCCCTCACGCGCTTCTCTGACCTAGCATCTCTCCCCATTAAAATGGAAGAAACCTATATGGCTAAAAGATATATGGAGTATGGCAAGACATCGTACTGTAAAGGCGTAAGGCTATCGATTGGACTTAAGAAGGCCACCAGGCTCGGATCAGAGTCTCAGGAGACGACCCCATCAATTAACACAAAAATGAGTGGAATCTTTGGCACTGGAATTGCCTTGGCAGGAGAGGATGACGTCCCAATCCCAGCCTACTGCACCACTATCATGGAGGCCATGATAACACTTCAGATAAGAGGGAATATTCAGGATGGCTATCGACTGGGAGCACTCATGTTAATTCCCAGAGCACTTGGCGGCCTTAAAGTAAATGCGTACCCCTCTTTTTGTATCAGAGGTCTAGTCGATCCTGTCACAACATGCCTCTCACTATACAGGACACTTGCCATGAACAAGAATGTCTACCCAAGACTATGGAGATCTTTTCGAAGCATACCTGTGAAACTAAGTAAGTGGAACTGGGCACAAGTTGTAAGGGACCCATATGCACTTCCATTTATCAGGCCTAGCGGATCAGACAAGGTGCTCCAAGACACAATAGAGGCATGCCTCCCTGAATACACTGTCAATAGACAGATCCATTCTCTTCTTACGACTGAAGCAGTACACGAGGAAGAACGACTCATTGATGCTCTCACATGTATGGAACCAATGTCTCCGAAATTGGCAGCCGCCATATTTGAAGCCTCTAATGTCCTACTGCGTGATGTTATTCTTTCTCGGGTGGATTCATCTAGTTCTATTATAGCAGTCTGTGCCCAGAAGACATCATTTGACAATATCATGAAGGATGCAATTGAAAGAGAAAAGACTATATTGGAGTTTTACAAGAAAAACCAAACCTGCATAGCGAATTACTGGGCGATTGAGGCCGACTCTCCGACATGGTACTGCCCTACTACTAGGCGAGATGAAATAAGATGCAACCTTGCTGGCAGAGAGCTCGAGAACCCGTCCTCAGCATCCATACAACATCAGGCGTCACTCAAGCGTTGGATGGATGTGGACCAAGAAGAGTTGCCTTATGCTATCAAAATAACAGTCGACACTACAGATGTTGAAGGAGAGTTCCAGAGAGGTCCGTATCCCTGTTATCTGGGTAGCTCGACACGTGTCAAGAGGACACACGGCACTCATGACATAGTTCAAGTGGATGCCATGGATCAGAGGGCTCTGCAGGCTGGAGAACTCTTAAACTGGATTAGTGAAGACCCGTATATGAGGGAGCTACTTATCACCTTGATACAGAAGACGACGACCCCACCTGAACTTGTTGAAGTCGCCACAAACCGACTGTTGGGAGGCAGCTTTGAGCATCGAGTACAAGTAATGACAGTATCGGAAGGAGCAAGAGTGAACTTCAATCCATCACTAATGTCAAGAGTTAAAAAAGATTGAGACAGACACGGCCACTCAATTCGCCCGTCCGGGAAATGACTTTACAGTCTTCTTTCAAGCTCTGATGCTGAAGGGAGCCAGCGTTCTGTACCGTCGAAATGCTATTGGAGAGGACATATCAGGTTCCTGGGGCCTCATCTTAAGTTGCAGAGTGTTCAAGACCTATCTCTCAGATACCTCACAGGCTTGTAAGACCTCCTCTCTACAGAGGGTTGAGGATAGGTATTCGAGAAGAATATCACTATAACCCTCAAGGCCATGCCTCCTCCATCAGGGGAACTGTGTCAAGATGCATTGGTCGAGTCTGCACATCTTCATATTGCAGAGCAGCTCGTGACTCCCGCTCTAGCCACAGAGAGGCTCGAGATGATAATCGACACTGACTGTACAGATGCAGCAAACCTCCAAGTTGATGCAAGTGCAAGTCGGACGGACCTGTGTCGAGTTGACTTGGAAAAGGTGATCAAGTCCATTATTCAGAGACTGGCCATACGACCGGACTTCTTAACTGCTGTTAGACAGTTTGTCAGATCC
>H_azteca_Mononegavirales_19
GATCATGTTAGTGGTAAAGAAGTGAAGTCTCCTGAGACAGAAATGAAAGTGAGTCCTGTTCCTACTAGTATCTTTTTAAAGAAGGGAGCCCGGCCTAAGATCTGCCTGCAGATTTATGGGAGAGACCTGGAGAATGCAAGGAAGTTGGCGTTTCATGGTCTGATATCAGGAACTTTGACACCAATTATTGCAAGAACATTCCTCTACTATTTCTTCCTAGAGAATAAATTTGTTCTCACAGAAGATTGGAAGCCTCATGGCATCAAAATTGGAGACCAGGGAGAATCCATCTCAATCTCAGAAATACTTGATATCTCAACAGAGATCACTGTGATGGATGGCCCAGAGTGCACCAGAACTGAAGAGGACGATTTTTGGATTGCAATAAGTTGTGCTGCTGTTTACCGGGTGGCTCACTCCAATGTTA
>L_salmonis_Mononegavirales_10
ATGACTACCTTAAGTAGTATTCCATCAGAATGGCTTACAAAAAGCAAAGGAAGAAAGCCTAAGGTTGCATTGGAAGTTTCTAAAGCTTATCTTGGAAAGTCAGTCAAGAATCTATTTTGTACTAAAGTCTTGAACAGAACACCAGTCCCTACTTGGATCGTTTGTTAAGCTATAGTTGATTTTTCTATGGACGAAGCAGCATGTAGGAAATATTTTGGCTGTTCGCTGTTCACGGGTGGTGTAGGGAGGGTGAAAACCATATTGGACTATTCAGGGAATAATACGTTCACTTCAGAAGTTTACTACACCCTACTCCAGATCTGTTTACTTTCTATAAGAATGAAAAGAGAACCACATCCAGGTGAGAAAACTAGACTGACTTACAAATTTAACACCATAATAAGGTTTCCAGGCCCAAGAACTAGCAACCTATTCAAAGAGTGTCAAGTGAAAGCGAACGACAACTTGAAAAAATTGATGGCAGCTTTAGACATGTAGCTAGTCAAGAACGGTTCTGCTCCTAAGTATCCTTTGTTGAGACACGGGACGGGGATCACAATATAGAAGGATCAAGTTTTTTTGTTAGAATTGAGTCATTTGACCGAAATCACATAATTGAAAATGAATTAAACTGCCTGTTGGATTCTTTTATATTCTGCAGTAAAGGAGGTACAAAAGAATTTCAAAAACGGAGAGGAGATCAAATAACTAAATTCTTACACTCCTTATATGATGGATTTAAAGCTGTCTCAAAGATCCCCATTTTCTGTTCGAGAAACCCCATTTAGATGTACATATGTAAGCCTTGAGTCTTGAATTAGATAAGTTAACACGAGAAAATGTAGAGAAATACAAAATCCTAAAGAAATAGATGAAAGA

>A_nasatum_Parvoviridae_57
AAGATCAACACTATGGTACTATTCGGTCCAACAAATACGGCCAAGACTCTCATCATAAAGTTCCTCCTTTATAAGGAAAATAAGGGACATTTTGTGAGAAGTAATGGAAAAATAACATTCGAT
>A_nasatum_Parvoviridae_58
AAGATCAACACTATGGTACTATTCGGTCCAACAAATACGGCCAAGACTCTCATCATAAAGTCCCTCCTTTATAAGGAAAATAAGGGACATTTTGTGAGAAGTAATGGAAAAATAACATTCGAT
>A_nasatum_Parvoviridae_59
TATTCCATGAAAATGGAATCGATCTTATTGAATTTCTTTCATGGTTCGTGATTATTGCGGATCGAAAATGTTTCAAGATCAACACTATGGTACTATTCGGTCCAACAAATACGGCCAAGACTC
>A_nasatum_Parvoviridae_60
TATTCCATGAAAATGGAATCGATCTTATTGAATTTCTTTCATGGTTCGTGATTATTGCGGACCGAAAATGTTTTAAGATCAACACTATGGTACTATTCGGTCCAACAAATACGGCCAAGACTCTCATCATAAAGT
>A_nasatum_Parvoviridae_61
ATGATATTCAAGAGAAGTGGATAAAAACCTATTCCATGAAAATGGAATCGATCTTATTGAAGTTCTTTCATGGTTCGTGATTATTGCGGACCGAAAATGTTTCAAGATCAACACTATGGTACTATTCGGTCCAACAAATACGGCCAAGACTC
>A_nasatum_Parvoviridae_62
CAAAATTTAATAAACAAAAAATTTGGGTTATTTGAAGGGTTAGACATTAGGCGGCGATTCGTAAATTACTTCAAACTATTATTTGAAGGAGCGCCCATTGAAGCGGAATTTAAAAAAGATGTTCCCATAACCTTAAACCGTACCCCCATCTTC
>A_nasatum_Parvoviridae_63
CAAAATTTAATAAACAAAAAATTTGGGTTATTTGAAGGGTTAGACATTAGGCGGCGATTCGCAAATTCCTTCAAACTATTATTTGAAGGAGAGCCCATTGAAGCGGAATTTAAAAAAGATGTTCCCATAACCTTAAACCGTACCCCCATCTTC
>A_nasatum_Parvoviridae_64
CAGTTAAATGGGATAGACCTAATAAATTTCTTAGCCTGGTTTGTAATTGTCGCTGACAAACGTCATCCTAAAGTTAATACATTTGTAATTTTAGGACCACTCAATTGCGGGAAAACCCTCCTGCTTAAAACCTTACTGGAGGGTGAAAACGTTGGGAGGACTGTAATAGGTAGTGGGAAATTTGTTTTTCAAAATTTAATAAACAAAAAATTTGGGTTATTTGAAGGGTTAGACATTAGGCGGCGATTCG
>A_nasatum_Parvoviridae_65
CCTCCTTTATAAGGAAAATAAGGGACATTTTGTGAGAAGTAATGGAAAAATAACATTCGATAACTTAACACACAAAAATTATGCTCTATTAGAGGAGCCAGTGATAAAAGGGAAAATGATTAATGATTTGAAGCTTCTTCTTGAAGGTGCGGAAGTTGGTGTAAATGTCAAACATTATAATGAATCGAGAAATCTTCACCGTATTCCCATTTTCGTTACAACAAACCACCGGCTAGAGGCTGCCCTTGGTTC
>A_nasatum_Parvoviridae_66
ATCAGGAATATGAATTTATTTCAAATCTTATGGCTGAAAAAGAGGCAAAGACATCACATGAACTGTTAATTCGTTCAAGTCCGACTGAATTGTCACATGTACGCAATTTTTTGGGAAAAAAGTATCTAGTGAAAATTAGAAATACGATGTATTTGGAAAATATAATTAACTTTAAACGAGAAATGCGGGAACCTATAATTAATAGATTCATTAGAGTTACTCCCGATAACGATAACATTCAGGAGAACTGGATAAAAAATTTATTCCATGTAAATGGAATCAACATGATAGACTTTCTATCGTGGTTCGTAATTATTGCAGATAGGAGATGTTTTAAAAAAAATACCATGGTGTTATTAGGTCCAGTAAATACGGGCAAAACACTTCTCATGAGATCCCTCCTTCAAAAGGAAAATAAGGGAAATTTTGTGAGATGTAAGGGAAAATTGTCATTCGAC
>A_nasatum_Parvoviridae_67
CTGGAAGGTCCATCGAGGGTGGTAGCGCCAGAAGACCCGCTAGAGGGTCCATCGAGGGTGGTTGAAAAAGAATCAAATTATGATGTATATTACAATACATTCGTTATAAATGATGGGGTGACAGTTCTACCCCGATCCGGTAAATTTAAGACACCAACATTTATTTTTATAGATCACACAGACCATAGTCACGTCGGTTTTAGATGTACAATCAACAATGTTTCCTCGAGAAAAAATACAATATTTAAATTCCTCAAAATTAGTGATAAACGAAAGGACGGTTCAAAAATTAAAATAGAAAGAATTATGAATAACGAAATAAATGTTTGGGTGTCTTGTTTAATAATGAGTGGAATAGATAGGATAACTTATTTTGGCAAACCAGATGCTACTTTCAAAAGTTTTGTAGCCTCTCTCTCACTCCCTCCCAACCGGGGGCTTTTAGAAAAAGGCCCATGCGCTTTTAGAGAAGGAAAGCCCAAAAATATCACACCGAATCAAACAAGGAATGATATGGAATATAACTATATTTCAGACCTCATGATCGAAAAAAAGGCAAGAACGTTAGAACAATTGTTAAATCGTATGAGTGGGGTTGAACTTAGAAATCTATATAGCATATTGGGAGGCCACTATAAAGTGAAGATAAGAAGAGTGATGGCTTTGGAAAATAAAATTTACTTTCAACGACAATTAGGGGAATCTATAATTGAAAGATTCGTAAGAGTACCTTTTAATAGCAATACTATTTAAGAATGGTGGATAAAAAAAACTCTTTTATCTAAACAAAATTAATATAATAGAGTTTCTATCATGGTTCGTGATTATTGCGGACAGAAGGTGCTCTAAAATTAACACACTAGTTTTATTCGGAGAGGCGAATACAGGGAAATCTTTGATCATTAATTCCCTTCTTTCCAATAATGGAATATTGTCCTTGACAATTTAATTAGTAGAAAGTACGGCATATTAGAGGAGTCCGTGATAAAAGAAAAAACCATTAATGACTTAAAGGTTATTTTTGAAGGAACGGAAGTTGGGGTGACTATAAAGCATGGGAGATCGAGGGAACTCCCTCGAATCCCTATTTTTGTCACCACTAACCACAAACTAGAGGCTTCGCTTGGTTCTGTTGATAGGGACGCTTTATTAACGAGAACCAAGCAATTTACGTTTAAAGTTCGTGTGGAACATGAAAATGTAAAATTCAAACAAACAACCATCAAAGGTTTACCACAAAATTATAAATTTACCCATGTTCATTGGGTAGATATTTTCAAAATTAATAGGGGGAGTATAAATGATATGATTGAAAGGATTATGAGAAGGGAAAAATCAACCTAAAATGACAGAAATATTAAC
>A_nasatum_Parvoviridae_68
AAGAAACATCCAAGCTCCCCACCTCCCAAGTCTCCTAAAAGACTCCCTCAAAACAAGCAGAAGTGGATCGCGTGCGATTGGAAAAGGACCAACATGATAAACAAATACAAGCAACTTACTTCGCATTCGTCATCAACGAAAAACCAGCCACAACAACAAAATCAAACGGACCCCNNNNNNNNNNNNNNNNNNNNNNNNNNNNNNNNNNNNNNNNNNNNNNNNNNNNNNNNNNNNAGAACTCGGCTACACAACGCGGAAGAATTCGCAGATTCTTTAACCTTACAGCACAAGCAATACAACTCTCAAGAACAACGACTATTGCAATCAAAGATGTCTACAAATGGATTTTGTATCTTATCCGATATTGACTTGAACGGAGTACATATTTCGGTAATCCTGATTCCTTCTTTAAGGTTCTCACCACCTATTCAGACAACTCTACGTCACCTTAGGAAACAACTATAA
>A_nasatum_Parvoviridae_69
CAAAGAAATATCCAAGCTCTCCACCTCCGAAGTCTCCTAAAAGGACTCCCTCAAAACAAGCAGAAGTGAACCGGGAGCGATTGGAAAAGGACCAACATGATAAACAAATACAAGCAACTTAACTTCACATTCGTCATCAACGAAAAACCAACCCCAACAACAAAATCAAACGGACCCTAATTCAACATCACAGACCACTCCGACCACTCCGACCACTGACACATTACATACAAATGAAGNNNNNNNNNNNNNNNNNNNNNNNNNNNNNNNNNNNNNNNNNNNNTCAACTCTCAAGAGCAACGACTATTGCAATCAAAGATGTCTACAAATGAATTTTATATCTTATCCGATATGGACTTGAACGGATTACATATTTCGGGAATCCTGATTCCTTCTTTAAGGTTCTCACCACCTAT
>D_pulex_Parvoviridae_20
TGGCTTAACAAAATATTAGTATTCAATGGAATTAATAGAATGAAATTTTTCCAAGATGTTAAATCAATAATGGATAAATCTGTTATTAAAATTAATAGTTTGTGGTTCTATGGTCCGTCTAATGCCGGAAAAAGTTTGATCGCCAATAGCATTGTAGAATCTGCTAGATTCTATTGTAATATTATGGATTTTGATGAAAGAACTTCTTTTCCATTAAATGACGCTCCAGGTAAACGAGTTATTCTTATTAATGAACCAGATATTGGTGATAGAAGAATAGAATTAGTTAAAAATATCATGGAAGGGCAAGATGTTGCAATTAACGTAAAAATCAAAGGGGTGTTACATTGCCTCGTACTCCTTTATTATTCTGTTCAAATAAATCCCTTTACCATTTTTGTATGCAAGAAGCAACAGCTATTA
>D_pulex_Parvoviridae_21
AAGTTTTTTCAAGATGTAAAAACAGTGATTGATAAATCAATAATTAAAATAAACACTTTGTGGTTTTATGGGCCTTCTAATGTAGGAAAGAGTTTGATTGCGAATAGCATTGTAGAATCTGCTAAATTCTATTGTAATATTATGGATTTTGACGAAAGAACTTATTTTCATTTAAACGATGCGCCCGGTAAAAGAGTTGTATTGACTAATGAACCAGATATTGTAGAACGAAGAATTGAACTAATTCAAAATATTATGGAAGGACAAGATGTTGCAATTAACGTAAAAAATCAAAGGAGAATAACTTTGCCGCGTACACCACTAGTGTTTTGT
>D_pulex_Parvoviridae_22
AGGTTCAAGGAAGTAGTTGAAGAAGCGATTGGTTTGGTAAGTGAAGATTTTAGGTTATCTAATTGGAAAACATTGCTAGAAAGTAGTTTAGAACATTGCACTTTCGACGATTCATATTACGACATTGATACTTCAGTTGTCTGGCTAGTAAAGATTCTTGCTTTTAATAACATTGACAAAGATAAATTTTTTGAAGATGTTAAAGCAGTTATGGACAAATCTGTTATTAAAATTAATACTATTTGGTTTTACGGACCATCAAATGCTGGAAAAAGTTTAGTAGCTAATAGTATCGTAGAATCAGCCCGATTTTATGCTAACATTATGGACTTCGACGAAAGAACTTCTTTTCCATTGAATGATGCGCCTGGCAAACGTGTAATTTTAATTAATGAACCAGATATTGGAGAACGAAGGATTGAGTTGGTTAAAAATATTATGGAAGGACAAGATGTAGCAATTAATGTTAAAAATCAAAGAGGTGTTACTTTACCAAGAACACCTTTAGTATTCTGTTCTAATAAAACACTTTGGCATTTTTGTTTAACTGAAGCTAATGCTATTATGAATAGATGCTACATGTACACCTTTGCTACATATGACGAACTTATTAATTGCAAAAAGAAGCTACATCCTCTGTTATGGACAAAATTATTT
>D_pulicaria_Parvoviridae_74
AAGATCAACACTATTTGGTTTTATGGTCCATCAAATGCAGGAAAAAGTTTAATTGCCAATAGCATTGTAGAATCAGCAAGATTCTATTGTAACATTATGGATTTTGATGAAAGGACTTCTTTTCCTTTAAATGATGCTCCAGGAAAAAGAGTAATTTTAATTAATGAACCTGACATTGGCGAACGTAGAATTCAATTAGTTAAAAATATTATGGAAGGACAAGACGTTGCTTTTAACGTTAAAAATCAAAGAGGAGTTACTTTACCTCGAACTCCTTTAGTATTCTGTTCTAATAAAGCATTGTATCATTTTTGCATGCAAGAAGCAACAGCTATTATGAAAAGATGTTTCTTGTATACTTTTAGTACCTTT
>D_pulicaria_Parvoviridae_75
AAAATAAACACTTTGTGGTTTTATGGGCCTTCTAATGCAGGAAAGAGTTTGATTGTCAATAGCATTGTAGAATCTGCTAGATTCTATTGTAATATTATGGATTTTGACGAAAGAACTTATTTTCCTTTAAACGATGCGCCCGGTAAAAGAGTTGTATTGACTAATGAACCAGATATTGTAGAATGGAAAATTGAACTTATTAAAAATATTATGGAAGGGCAAGATGTTTCAATTAACGTAAAAAATCAAAGGGGAATAACTTTGCCACGTACACCACTAGTGTTTTGTTTAAAAAAAACATTATATGATTTTTGTATGCAAGAAGCTACAGCTATTTTTAATTGATTGATTGTAAGAAAAAATTACATCCCCTTC
>L_salmonis_Parvoviridae_11
GATAAATTCAAACATCACCATATACTCTTCAGCTGCAGCCTTTCTACGGGCAGTAGCAGGTCTGTGCAACGAATTTGCCGATACCTTGGACTCTCTGATGTAGAAGCTATGCACTTAAAACGCACTTTGATACAAGTAAATGACATCTCTACATATTATTTATACTTAAGTAAATATGGATGGGATAATGTATATGTGATAGGAACTTTTTGGCACGACTACCACACATACTTTACAAATCAAGATGCAAACACAATAGATGATTGCTTAAACATACTACAAGCCAAGCGACAACAACGAAAACCTACTAATACAGACCGACCAAACATGCGAAGCGCAGCAATAGACCTAATTAAAAAACACAGTACATATCCATATAACTCCGATGATGTAGTAAGCAACTTACAAAATGATGAGCATGAATGGATATATGACACATTTGGACTAAGCTGGAAATCGCACATAACTGACTTCATCCAAAATCTTAATCATAGAATAAGGAAGGAACAACGATTATCACTAGCAGAACATCATAAAGAAATTTGTATAGATTTTCAACCTTCAACAGTAATAATGGAATGGCTCGATATATTCTTCCAAGAAAATAACATAAATGTAGCAGAATTCTATACAAAATTATGTATAGTAGCCAATAAAGAAGAACCAAAAGTCAATGCATTTATTTTACAAGGACCAACCAATTGTTTTAAATCAACATTATTTCGACTCATATTTGAAGGACTTAATATAACACCAATGACAAGAACTTCAACAAATAACAATTTCTACCTACAATCATGCTTAAACAAAGATTATATAATATGGGAAGAACCAATGCTAACAATGGCCGACATCAATGAATGGAAACTATTACTTGAAGGCGCCGATGTCAAAGCATCGGTAAAAATGGACCTGACTCCATACTCAAACGCACGCCATTCTTCATAACAACAAATCACAGCCTATGTAAATGGATAAGTGCTGAAGACGCAGCAGCAATAGATGAGAGAACATTTGTATATAACCTATCAAATAAAATATCCAGTCACAGAGGCCAATCCAGTATACCTCCTGCACCACGCCACATCACACAACAAGATCTCTGC
>L_salmonis_Parvoviridae_12
CTCGATCACCCAGTATACCAAAAAATAATACAGTGGAAAGCCAACGACGCTCGCGCTCGCCTTCCCAATCACCCGGACCATCAAGGAGGTCCCCCATTGCCAGCTCAGAAGAGAAAATTAAATCCTTTCTTGATAGCAGCAAAGCAAAAAAAATCTACACTGGGTACTTCAAATGCAGCGAGTTCATCAGACCGACCAAATATGAGAAGTGCAGCAATTGACCTTATAGAATCTCATAGTACATATCCCTATACTTTAGACGACATTGTAAATAATATAGACGACGCAGAACATACATGGCTTTATGAAACATTTGGATTATCTTGGAAGTCACATATCAACGACTTCATACAAAACATGAAGAATAGATATAAAAAAGAAAATCAACTTCCATTGGCTCAATTTCACAGTAAATTAATAGAAGATTATACACCTTCAACTATAATAATGAATTGGCTATCACATTTCTTCATTTCACAAGATATAGACAAAAACGAATTTTACACCCGTCTATGTATGATTGGAAATAAAGAATTACCAAAGGTAAATGCTTTCATATTACATGGACCAACTAATTGTTTCAAATCGACAATATTCCGACTACTATTTGAAGGATTAAATATAACGCCGATGACAAGAACTGCTGGAAATAACAACTTTTATTTACAATCTTGTTTGAATAAAGACTATATCATATGGGAAGAACCAATGCTAACAATGGCCGACATCAATGAATGGAAATTACTCTTAGAAGGTGCACCAGTTAAAGCTTATATTAAAAACAGACCCGACTCCATCCTTACAAGAACACCATTCTTCATTACAACTAATCATAGCCTCTCTAAATGGATAAGTTCCGATGACGCCGCTGCAATCAAAGAACGTGTCTTCACATATGAATTAAAATACAAAGTTTCTAGTCACACCGGTACCACCAGTATACCTCAGGCACCCAGAGAAATAACACAAAAAGATCTCTGCTACTTCTTCTTAAAAAATGAA
>L_salmonis_Parvoviridae_13
CTCGATCACCCAGTATACCAAAAAATAATACAGTGGAAAGCCAACGACGCTCGCGCTCGCCTTCCCAATCACCCGGACCATCAAGGAGGTCCCCCATTGCCAGCTCAGAAGAGAAAATTAAATCCTTTCTTGATAGCAGCAAAGCAAAAAAAATCTACACTGGGTACTTCAAATGCAGCGAGTTCATCAGACCGACCAAATATGAGAAGTGCAGCAATTGACCTTATAGAATCTCATAGTACATATCCCTATACTTTAGACGACATTGTAAATAATATAGACGACGCAGAACATACATGGCTTTATGAAACATTTGGATTATCTTGGAAGTCACATATCAACGACTTCATACAAAACATGAAGAATAGATATAAAAAAGAAAATCAACTTCCATTGGCTCAATTTCACAGTAAATTAATAGAAGATTATACACCTTCAACTATAATAATGAATTGGCTATCACATTTCTTCATTTCACAAGATATAGACAAAAACGAATTTTACACCCGTCTATGTATGATTGGAAATAAAGAATTACCAAAGGTAAATGCTTTCATATTACATGGACCAACTAATTGTTTCAAATCGACAATATTCCGACTACTATTTGAAGGATTAAATATAACGCCGATGACAAGAACTGCTGGAAATAACAACTTTTATTTACAATCTTGTTTGAATAAAGACTATATCATATGGGAAGAACCAATGCTAACAATGGCCGACATCAATGAATGGAAATTACTCTTAGAAGGTGCACCAGTTAAAGCTTATATTAAAAACAGACCCGACTCCATCCTTACAAGAACACCATTCTTCATTACAACTAATCATAGCCTCTCTAAATGGATAAGTTCCGATGACGCCGCTGCAATCAAAGAACGTGTCTTCACATATGAATTAAAATACAAAGTTTCTAGTCACACCGGTACCAACAGTATACCTCAGGCACCCAGAGAAATAACACAAAAAGATCTCTGCTACTTCTTCTTAAAAAATGAA
