# Supplementary material for: Comparative paleovirological analysis of crustaceans identifies multiple widespread viral groups
Source: Mob DNA. 2015 Sep 16;6:16. doi: 10.1186/s13100-015-0047-3 (PMC4573495; doi:10.1186/s13100-015-0047-3)
Supplement: Additional file 3: Table S2. — Characteristics of endogenous viral elements in six crustacean genomes. In the "PCR test" column, hyphens indicate that we did not attempt to amplify the locus by PCR, while the "✓" sign indicates that we successfully amplified the locus by PCR in A. nasatum. The EVEs sharing the same letter (A, B, C, D, E or F) in the "Post insertional duplications" column have identical flanking regions, suggesting they were generated by post insertional duplication. In the same column, hyphens indicate either no flanking region or no similarity of the flanking region to any other EVE locus. (ZIP 139 kb) [file 13100_2015_47_MOESM3_ESM.zip]

Archive with 2 entries (2 files):
- Table_S2.docx
- Table S2.docx
